# Supplementary material for: Plasma-Derived Neuronal Exosomal CircRNAs as Potential Biomarkers for Central Nervous System Infections
Source: J Immunol Res. 2025 Feb 25;2025:9363390. doi: 10.1155/jimr/9363390 (PMC11879592; doi:10.1155/jimr/9363390)
Supplement: Supporting Information — shows the tables displaying the gene names and expression abundances detected in three groups using high-throughput sequencing: healthy human controls, viral CNS infections, and bacterial CNS infections. [file 9363390.f1.xlsx]

## Sheet: Sheet1
st_gene_id	gene_id	gene_symbol	N1	N2	V1	V2	V3	B1	B2
G9606_36617	BGIG9606_53846	BGIG9606_53846	213967	190667	181085	5612.18	291795	223475	2148.03
G9606_54740	BGIG9606_53845	BGIG9606_53845	63331.6	48027.7	51599.2	223.04	97265.8	42170.4	79.1
G9606_30186	3043	HBB	13916.5	833.86	722.87	0	3579.46	786.33	4.18
G9606_1796	5789	PTPRD	11236.5	26363.3	23351.5	4.56	3178.47	28106.2	31.39
G9606_22773	3040	HBA2	9181.44	2093.61	1392.96	0	3367.39	3518.99	5.19
G9606_24445	6232	RPS27	7304.43	121.89	606.8	0	927.31	600.2	3.82
G9606_29036	107987206	LOC107987206	5633.8	7105.99	12576	7.35	1574.97	9742.92	0.42
G9606_23508	7178	TPT1	5583.47	1445.72	979.99	0.33	1367.09	1846.57	2.7
G9606_7495	55303	GIMAP4	5360.5	8.85	23.51	0	40.05	24.05	2.17
G9606_24043	105378179	LOC105378179	5105.41	7665.42	8097.79	3.99	1398.85	9548.38	23.74
G9606_22897	1915	EEF1A1	4047.77	930.1	661.73	30.96	781.07	942.62	3.77
G9606_27071	6171	RPL41	3923.48	6.69	283.67	3.48	345.91	994.1	0
G9606_51672	BGIG9606_45415	BGIG9606_45415	3646.99	1039.15	476.12	55.85	831.21	606.81	4.06
G9606_11783	6187	RPS2	3586.78	34.06	529.95	0	616.93	1790.51	101.19
G9606_2810	382	ARF6	3522.04	4332.55	9585.73	6.01	1384.79	7120.85	9.61
G9606_25889	6230	RPS25	3402.86	683.72	141.5	1.1	309.8	292.25	2.49
G9606_33963	6181	RPLP2	3366.1	41.05	426.18	0	409.88	921.27	1.65
G9606_53707	BGIG9606_53847	BGIG9606_53847	3144.53	395.26	4209.16	1770.03	3563.59	5689.2	1.67
G9606_32407	107987293	LOC107987293	3054.56	1703.66	865.3	402.66	591.18	1145.41	845.32
C9606_24184	hsa_circ_0030167	hsa_circ_0030167	3042.84	2870.09	1227	0	2860.88	3625.49	0
G9606_32862	84105	PCBD2	2953.57	2647.24	4128.29	957.43	2588.05	3052.87	82.21
G9606_8546	6210	RPS15A	2839.54	0	115.42	1.14	197.34	0.81	1.71
G9606_44580	BGIG9606_48300	BGIG9606_48300	2770.29	5351.89	9924.45	0	4660.58	5565.03	7.27
G9606_20008	100288142	NBPF20	2484.9	0	1.25	1478.13	7.1	741.12	696.77
G9606_33457	6206	RPS12	2478.25	750.18	608.97	0	219.25	41.09	1.62
G9606_31813	100462981	MTRNR2L2	2308.72	699.56	1088.72	14.9	1938.72	1283.59	1.89
G9606_1314	23543	RBFOX2	2218.38	1.69	84.66	0.06	124.16	1283.27	4.22
G9606_13472	9147	NEMF	2187.4	3110.75	4948.89	0.95	877.85	4621.77	5.53
G9606_46694	BGIG9606_36066	BGIG9606_36066	2173.6	5145.03	2834.24	1013.1	2207.01	1408.45	27.75
G9606_13768	6154	RPL26	2057.61	8.92	284.14	0	201.3	894.06	0
G9606_14276	60	ACTB	2021.89	1968.54	1200.59	1.35	1325.6	1412.06	4.17
G9606_17666	10867	TSPAN9	1885.84	215.81	286.71	0.89	128.81	370.36	37.87
G9606_33693	7114	TMSB4X	1854.56	185.74	3177.07	0	1552.81	850.78	2.65
G9606_1521	55821	ALLC	1853.84	14878.5	4174.56	18304.3	382.25	28335.5	15349.2
G9606_25058	6122	RPL3	1853.26	282.95	362.99	0	216.27	236.61	1.16
G9606_29134	101243545	LINC02067	1798.16	505.79	685.28	0	215.25	556.91	13.11
G9606_27456	6202	RPS8	1796.88	458.04	126.48	0	274.86	48.13	6.78
G9606_23748	6160	RPL31	1782.54	248.36	128.77	0	285.07	241.39	4.08
C9606_94432	hsa_circ_0014355	hsa_circ_0014355	1699.11	105.518	223.071	0	732.848	375.302	0
G9606_20394	6144	RPL21	1651.08	787.7	104.63	0.94	391.8	179.53	9.28
G9606_32039	728658	RPL13AP5	1628.59	484.06	190.65	0	273.92	289.37	3.31
C9606_81158	hsa_circ_0014356	hsa_circ_0014356	1616.34	63.311	382.906	0	524.202	392.273	14.021
G9606_8733	5757	PTMA	1537.57	381.73	780.97	0.58	185.65	790.09	1.17
G9606_17370	100128731	OST4	1525.81	8.15	113.24	0	661.62	125.33	0
G9606_25855	3039	HBA1	1517.62	425.46	43.3	0	493.38	262.82	1.1
G9606_29218	6222	RPS18	1487.5	0	203.96	0.99	134.53	380.93	3
G9606_28954	6147	RPL23A	1457.01	531.18	253.98	0	391.93	187.48	11.97
G9606_24767	2512	FTL	1431.98	1606.66	1333.47	0.6	718.23	647.09	7.1
G9606_39091	BGIG9606_36067	BGIG9606_36067	1338.15	704.51	1463.31	665.27	1266.79	1672.48	132.73
G9606_14546	6176	RPLP1	1313.14	35.15	188.47	1.05	732.27	1183.5	7.74
G9606_47045	BGIG9606_36068	BGIG9606_36068	1267.48	23.11	1277.18	399.65	552.33	74.5	82.44
G9606_2488	6135	RPL11	1259.69	461.75	81.98	0	122.87	510.26	0.64
G9606_27213	6136	RPL12	1253.7	117.62	245.03	0	119.05	223.97	4.13
G9606_8879	9349	RPL23	1241.53	11.31	147.33	0	272.66	108.83	0.7
G9606_6148	6139	RPL17	1235.93	0	27.12	2.35	182.61	338.7	3.61
G9606_35404	6168	RPL37A	1187.03	25.54	179.08	0	299.88	584.6	3.63
G9606_19635	23521	RPL13A	1157.59	116.72	85.01	0.43	214.06	90.87	9.93
C9606_72867	hsa_circ_0037139	hsa_circ_0037139	1118.72	256.258	197.123	0	1222.37	1088.57	0
G9606_15676	6189	RPS3A	1099.85	101.39	29.74	1.11	160.95	119.48	1.68
G9606_14598	2597	GAPDH	1076.63	31.53	237.99	0.83	758.84	263.47	4.73
G9606_16744	6129	RPL7	1076.03	3.82	486.93	1.24	196.33	34.17	8.02
G9606_35317	6156	RPL30	1067.42	34.27	24.16	0.84	168.85	1.37	3.93
G9606_30506	6233	RPS27A	1054.48	162.85	12.43	0	93.86	4.11	0.73
G9606_6278	6169	RPL38	1028.24	84.07	0	1.57	36.18	940.31	1.18
G9606_1875	6124	RPL4	1000.76	56.29	35.04	0.35	113.52	495.5	2.93
G9606_1932	6223	RPS19	970.01	231.19	210	0	106.78	94.95	1.82
G9606_36045	6205	RPS11	915.08	26.08	86.18	0	194.35	256.66	0
G9606_2498	50640	PNPLA8	908.03	1.63	439.03	0	161.87	12.85	5.89
G9606_5473	6143	RPL19	886.9	94.02	98.62	0	129.89	408.62	1.63
G9606_32448	9168	TMSB10	877.67	98.89	36.01	0	28.21	82.45	0
G9606_31903	1938	EEF2	874.42	39.45	40.63	1.27	113.91	25.99	4.69
C9606_119783	hsa_circ_0030161	hsa_circ_0030161	863.861	0	14.828	0	461.091	328.268	0
G9606_34197	6194	RPS6	862.58	155.71	18.47	0	137.69	6.68	0.48
G9606_1627	6229	RPS24	852.52	2.05	423.47	0	133.41	443.59	7.77
G9606_18842	6224	RPS20	846.66	346.33	44.95	0.33	180.64	2.23	16.52
G9606_34368	6191	RPS4X	846.66	1.33	50.22	1.08	196.43	800.87	3.29
C9606_31738	hsa_circ_0024508	hsa_circ_0024508	842.215	1272.25	5.888	0	216.452	267.657	0
G9606_4976	6155	RPL27	821.23	177.14	160.82	0	68.92	480.7	0.54
G9606_40906	BGIG9606_54916	BGIG9606_54916	815.75	0	0.9	0	0	0	0
G9606_36330	BGIG9606_54348	BGIG9606_54348	811.4	28.02	1046.84	0	91.16	240.8	1.2
G9606_24417	2495	FTH1	807.09	803.55	703.5	0.42	350.1	1438.78	2.22
G9606_476	6208	RPS14	793.27	0	147.6	17.04	55.62	80.78	85.17
G9606_23030	1043	CD52	783.62	105.78	44.17	0	0.66	0.76	0
G9606_53523	BGIG9606_48074	BGIG9606_48074	772.8	3050.99	3037.15	0	1011.9	1043.38	0.51
G9606_19484	6218	RPS17	767.56	2.19	40.02	0.89	65.64	18.39	22.32
G9606_1155	23243	ANKRD28	729.8	1101.17	1505.44	3.44	238.4	1446.87	1.55
C9606_78654	hsa_circ_0014353	hsa_circ_0014353	726.436	177.873	349.544	78.037	427.892	327.783	0
G9606_36477	BGIG9606_54490	BGIG9606_54490	724.77	228.39	828.08	0	872.38	490.92	5.45
C9606_19507	hsa_circ_0096551	hsa_circ_0096551	722.704	67.331	162.016	0	303.641	449.489	0
G9606_25648	6170	RPL39	717.5	2795.89	204.17	0	112.25	179.57	134.08
G9606_7950	6227	RPS21	709.05	37.47	0.1	0.94	89.12	63.38	2.49
C9606_18668	hsa_circ_0020706	hsa_circ_0020706	705.951	0	314.219	0	337.662	145.466	0
G9606_25	25873	RPL36	696.83	20.07	48.54	0	9.83	4.49	14.27
G9606_22742	1436	CSF1R	681.55	18.17	1.85	0.13	125.98	75.63	25.26
C9606_33746	hsa_circ_0037369	hsa_circ_0037369	677.338	0	276.495	0	378.997	1178.27	89.736
C9606_77387	hsa_circ_0079268	hsa_circ_0079268	670.123	2004.84	702.358	0	664.806	921.768	0
G9606_49020	BGIG9606_48582	BGIG9606_48582	647.59	195.15	103.53	1.11	117.79	141.57	0.84
G9606_18965	3094	HINT1	636.75	0	6.52	0	1.49	0	1.44
C9606_133936	hsa_circ_0089894	hsa_circ_0089894	630.894	148.73	2049.51	0	953.162	410.214	0
G9606_2146	6164	RPL34	629.92	1.16	31.5	0	59.4	329.75	0
C9606_38657	hsa_circ_0014354	hsa_circ_0014354	625.835	131.646	196.25	49.944	372.094	280.264	0
G9606_21999	6133	RPL9	614.56	2.57	145.72	0	205.28	188.21	1.59
G9606_17177	6159	RPL29	598.04	1.15	43.29	0	66.09	211.32	13.76
G9606_8930	3927	LASP1	590.44	12.83	177.87	0	85.16	1.96	4.56
G9606_27742	6235	RPS29	589.69	43.16	433.24	3.57	69.31	2.39	0.66
C9606_28466	hsa_circ_0077001	hsa_circ_0077001	574.995	1117.49	501.965	0	415.072	340.39	0
C9606_45543	hsa_circ_0077881	hsa_circ_0077881	565.706	72.355	193.198	0	170.516	17.941	0
G9606_7578	105373177	LOC105373177	564.64	11.39	191.01	0	232.57	160.76	14.31
G9606_15249	6128	RPL6	562.46	544	687.57	0	140.66	442.43	2.37
G9606_4586	397	ARHGDIB	560.49	179.47	407.21	0	315.58	120.74	5.67
C9606_133852	hsa_circ_0024509	hsa_circ_0024509	548.373	795.908	4.143	0	129.099	161.952	0
G9606_32378	26986	PABPC1	541.19	61.97	72.22	0	66.4	232.43	3.88
G9606_16951	302	ANXA2	541.15	22.16	1.67	0.1	38.13	55.52	17.79
G9606_29192	8368	HIST1H4L	540.83	0	98.89	0	8.79	0	0
G9606_24358	93145	OLFM2	530.6	0	0.13	0	0	0.21	0
C9606_65957	hsa_circ_0046147	hsa_circ_0046147	525.897	1352.64	664.416	0	601.283	794.728	0
C9606_65979	hsa_circ_0020707	hsa_circ_0020707	520.34	37.183	274.314	0	285.973	272.991	0
C9606_130682	hsa_circ_0038225	hsa_circ_0038225	520.34	0	40.995	0	176.679	0	0
C9606_24511	hsa_circ_0020708	hsa_circ_0020708	514.784	53.262	73.703	0	225.902	327.298	0
G9606_16756	10376	TUBA1B	509.8	387.46	115.8	180.69	301.7	164.32	3.11
G9606_2117	54715	RBFOX1	504.05	1.14	0.24	0.3	0	1.49	10.19
G9606_12686	134510	UBLCP1	499.93	0	0	0	1.29	0	5.5
G9606_20198	11315	PARK7	496.36	0	0.98	0	7.1	0	0
C9606_51471	hsa_circ_0026830	hsa_circ_0026830	493.884	0	128.435	0	131.811	220.623	0
G9606_38378	BGIG9606_36875	BGIG9606_36875	493.03	214.36	197.7	63.59	174.6	301.65	8.86
G9606_35569	4637	MYL6	492.29	1.31	57.89	0	154.55	96.42	1.04
C9606_107320	hsa_circ_0037141	hsa_circ_0037141	488.327	521.561	18.535	0	427.892	199.288	0
G9606_9654	8411	EEA1	487.84	0.53	4.84	14.85	0.76	3.79	12.16
G9606_28860	6142	RPL18A	485.39	1.93	12.06	0.79	70.24	56.31	16.74
C9606_2185	hsa_circ_0002701	hsa_circ_0002701	483.6	0	44.047	0	105.103	0	0
G9606_6053	440926	H3F3AP4	479.5	72.18	86.41	0	250.73	273.34	11.18
C9606_133349	hsa_circ_0051897	hsa_circ_0051897	472.818	422.072	80.899	0	264.607	11.637	0
G9606_21464	5230	PGK1	472.03	7.66	0	0	32.11	12.36	0.7
C9606_84988	hsa_circ_0037140	hsa_circ_0037140	471.823	835.1	229.613	0	811.408	273.476	0
G9606_12918	6282	S100A11	465.56	1.1	9.55	0	414.27	49.56	1.35
G9606_7791	100463486	MTRNR2L8	464.79	1171.76	717.78	0	337.73	425.91	1.93
C9606_32946	hsa_circ_0026828	hsa_circ_0026828	461.788	0	123.638	0	169.365	104.251	0
C9606_53125	hsa_circ_0077003	hsa_circ_0077003	460.295	657.227	114.043	0	410.963	70.793	0
G9606_6535	64762	GAREM1	459.09	30.52	29.69	0	24.7	313.15	10
C9606_30757	hsa_circ_0051807	hsa_circ_0051807	458.885	4138.32	916.925	0	681.241	525.132	0
G9606_35905	440518	GOLGA2P9	456.32	0	13.61	0	61.82	186.17	0.19
C9606_48584	hsa_circ_0085156	hsa_circ_0085156	453.079	0	0	0	76.506	0	0
C9606_36265	hsa_circ_0012176	hsa_circ_0012176	450.923	695.414	64.108	0	155.724	39.761	12.152
G9606_14045	6209	RPS15	443.34	234.25	296.17	2.01	96.43	123.43	7.88
G9606_4472	6279	S100A8	442.36	21.15	189.8	0	3741.58	533.05	1.87
G9606_3612	23451	SF3B1	439.57	0	0	0	0.73	0.56	0.09
G9606_5017	4736	RPL10A	438.2	3.58	0	0	106.1	1.04	1.67
G9606_2181	64864	RFX7	437.91	199.35	14.26	74.79	3.94	23.13	28.29
G9606_7898	6138	RPL15	433.93	0	7.23	0	93.72	138.72	2.06
C9606_907	hsa_circ_0088641	hsa_circ_0088641	431.433	29.143	1886.4	0	141.179	137.223	0
G9606_3301	4946	OAZ1	430.44	0	52.4	0	68.28	0.33	10.29
G9606_6648	6207	RPS13	429.63	8.69	25.11	0	67.28	21.61	0
C9606_63692	hsa_circ_0026829	hsa_circ_0026829	427.618	0	110.99	0	131.071	162.437	0
C9606_51777	hsa_circ_0012171	hsa_circ_0012171	427.452	80.395	174.663	0	339.634	14.547	0
G9606_6425	7314	UBB	426.25	10.31	5.03	1.18	152.05	3.38	3.56
G9606_36990	BGIG9606_52376	BGIG9606_52376	424.22	610.19	891.23	2630.26	11.36	804.34	1224.54
G9606_5908	6173	RPL36A	422.87	0	30.14	0	25.11	8.78	0.67
C9606_34842	hsa_circ_0049861	hsa_circ_0049861	418.08	644.163	395.117	0	181.034	354.452	0
G9606_29378	6352	CCL5	414.9	37.74	117.32	8.28	55.33	43.93	3173.91
C9606_90452	hsa_circ_0085155	hsa_circ_0085155	411.114	0	0	0	56.784	0	0
G9606_24556	5872	RAB13	409.05	1.33	36.02	0	67.14	69.19	50.23
G9606_28270	29980	DONSON	408.32	2908.62	970.2	2850.91	59.29	4782.51	2873.7
C9606_27084	hsa_circ_0047658	hsa_circ_0047658	407.796	0	0	0	244.31	218.199	0
G9606_3006	55052	MRPL20	406.86	0	0.32	0	17.44	0	0
G9606_13797	272	AMPD3	405.69	335.01	288.74	0	376.6	198.06	0.09
G9606_15623	7456	WIPF1	400.27	113.48	0.91	0	54.14	0.39	0.67
G9606_17913	567	B2M	398.88	383.69	226.82	0.92	278.63	94.9	5.78
C9606_13418	hsa_circ_0077880	hsa_circ_0077880	398.507	0	212.605	0	122.278	0	0
G9606_3859	5692	PSMB4	396.12	0	0	0	15.52	0.1	1.06
G9606_20644	6125	RPL5	391.72	0	51.65	0.47	184.43	50.6	1.08
G9606_15894	7171	TPM4	391.45	231.21	1263.87	0.61	88.32	379.12	1.93
G9606_6126	6727	SRP14	388.97	0	1.34	0	116.5	9.24	0
C9606_85646	hsa_circ_0055389	hsa_circ_0055389	388.721	0	19.625	0	25.721	49.458	0
G9606_51171	BGIG9606_52891	BGIG9606_52891	386.15	5126.53	3936.08	28125.2	29.77	1698.82	7521.77
G9606_28949	6130	RPL7A	382.09	593.97	109.27	0	64.66	71.94	12.69
G9606_22397	10399	RACK1	379.63	0	35.71	0	69.75	98.55	0
G9606_26368	6204	RPS10	378.36	44.28	201.64	0	187.64	28.96	3.24
G9606_8605	107984974	LOC107984974	377.56	82.93	37.99	0.71	45.47	39.46	11.32
C9606_59676	hsa_circ_0020704	hsa_circ_0020704	376.364	0	49.281	0	157.861	71.278	0
G9606_17318	1937	EEF1G	374.93	41.04	12.23	0.33	61.04	33.26	0.25
G9606_16186	7529	YWHAB	372.03	0.51	18.03	0	36.98	3.21	0.58
G9606_13590	100499405	LINC00987	371.98	51.72	171.35	0	56.12	166.57	4.64
G9606_29125	101927755	RNFT1-DT	371.81	0.6	61.62	0	39.01	7.58	4.93
G9606_14322	6165	RPL35A	370.63	0	0	0	116.77	0	0.86
G9606_8673	4666	NACA	369.59	60.17	85.33	0.08	41.68	169.83	1.09
G9606_17473	682	BSG	368.21	0	18.68	0	6.64	1.26	0
C9606_96551	hsa_circ_0030160	hsa_circ_0030160	366.66	0	56.04	0	453.202	207.046	0
G9606_20518	805	CALM2	363.29	0	6.03	0	51.7	0.3	0.2
G9606_34240	11224	RPL35	361.81	135.84	1.01	0	55.4	412.87	0.89
C9606_121602	hsa_circ_0077879	hsa_circ_0077879	358.201	0	227.65	0	105.761	0	0
C9606_13929	hsa_circ_0063378	hsa_circ_0063378	354.468	564.773	488.227	0	163.859	190.075	0
C9606_6328	hsa_circ_0077878	hsa_circ_0077878	349.326	0	208.025	0	112.417	0	0
G9606_46590	BGIG9606_42893	BGIG9606_42893	345	3015.83	2504.58	13278.1	60.26	605.1	5260.65
G9606_4475	2782	GNB1	340.82	0	17.31	0	18.96	0.12	0.39
C9606_84228	hsa_circ_0063383	hsa_circ_0063383	340.286	0	2.617	0	18.572	0	0
G9606_12505	64963	MRPS11	339.13	0	0.13	0	0	0	0.43
C9606_113958	hsa_circ_0077006	hsa_circ_0077006	339.042	0	92.674	0	453.202	348.633	0
G9606_24863	6193	RPS5	336.84	1.95	29.34	0	40.74	16.38	0
G9606_19011	1933	EEF1B2	335.01	12.23	71.62	0	43.03	18.55	77.97
G9606_20938	5150	PDE7A	333.13	1.03	0.07	0.15	9.16	0.05	8.35
G9606_55520	BGIG9606_51981	BGIG9606_51981	333.04	43.56	566.89	0	197.78	156.35	1.79
C9606_47079	hsa_circ_0010881	hsa_circ_0010881	332.739	636.123	98.343	0	130.989	308.388	0
C9606_26976	hsa_circ_0088640	hsa_circ_0088640	331.246	186.918	1256.87	0	69.685	119.282	0
G9606_20257	4069	LYZ	327.87	2.33	196.84	1.87	123.5	70.23	37
G9606_12136	6217	RPS16	326.28	828.2	310.24	0	104.54	251.8	0
G9606_15040	152503	SH3D19	324.18	0	4.36	1.96	53.54	2.28	3.62
G9606_4861	3181	HNRNPA2B1	322.58	361.09	37.1	0.57	61.32	0.2	0
C9606_130677	hsa_circ_0000643	hsa_circ_0000643	321.46	0	0	0	9.697	0	0
G9606_8798	6137	RPL13	321.21	4.16	40.65	0	97.24	161.69	2.95
C9606_136072	hsa_circ_0006940	hsa_circ_0006940	319.552	2141.51	1217.84	0	295.834	1480.36	0
G9606_17964	11331	PHB2	314.22	0.47	0	0	4.9	0	0.58
C9606_37598	hsa_circ_0084781	hsa_circ_0084781	313.581	0	0	0	0	738.966	0
C9606_89034	hsa_circ_0058682	hsa_circ_0058682	312.171	1143.62	538.162	0	208.07	486.826	0
G9606_6250	81539	SLC38A1	309.9	1.25	0.12	0.27	8.13	3.27	4.39
G9606_29209	6161	RPL32	309.55	3.02	79.49	0	43.07	18.51	9.12
C9606_58247	hsa_circ_0089762	hsa_circ_0089762	307.693	2843.96	870.043	3227.62	1084.48	299.66	0
G9606_11283	55904	KMT2E	306.69	2.33	4.22	0	7.93	1.24	5.12
G9606_9977	57092	PCNP	303.49	0.49	13.77	0.4	27.03	2.28	3.99
G9606_19379	10957	PNRC1	303.38	572.37	4.75	0	42.69	61.99	0.31
G9606_44761	BGIG9606_48807	BGIG9606_48807	303.07	0	24.51	0	161.52	227.23	0
C9606_93444	hsa_circ_0008465	hsa_circ_0008465	302.716	0	0	0	25.146	0	0
G9606_27145	66008	TRAK2	301.73	0.87	15.17	0.08	29.88	178.23	0.06
G9606_13880	10048	RANBP9	301.71	0	7.03	0	98.1	0	8.27
G9606_23014	71	ACTG1	299.24	149.74	187.02	1.29	80.53	331.81	0.63
G9606_23477	6132	RPL8	298.09	9.85	145.19	0	35.9	43.06	0.43
G9606_5095	5175	PECAM1	297.72	0	0.23	0	2.71	1.25	14.02
G9606_7391	6203	RPS9	294.85	17.66	30.78	0	88.81	64.01	1.85
G9606_51405	BGIG9606_51518	BGIG9606_51518	294.51	297.16	1.5	0	53.21	43.51	1.4
G9606_15690	7311	UBA52	293.5	0	22.23	0	53.72	149.87	12.01
C9606_68885	hsa_circ_0077002	hsa_circ_0077002	293.013	453.225	350.416	0	292.876	125.585	0
G9606_37648	BGIG9606_50071	BGIG9606_50071	291.57	1.19	0	3.78	0	5.45	0
C9606_105219	hsa_circ_0058192	hsa_circ_0058192	287.705	0	83.515	0	211.193	251.656	0
G9606_36944	BGIG9606_43142	BGIG9606_43142	286.82	2.06	8.34	0	22.44	0	0.55
G9606_43618	BGIG9606_49770	BGIG9606_49770	286.08	0	0.95	4.48	0	5.5	0.62
G9606_32900	6152	RPL24	285.62	188.27	19.7	0	49.39	150.29	0
C9606_110215	hsa_circ_0084769	hsa_circ_0084769	285.217	0	611.211	0	163.613	0	0
C9606_98161	hsa_circ_0043400	hsa_circ_0043400	284.47	75.37	31.4	0	104.775	332.147	0
C9606_93683	hsa_circ_0066110	hsa_circ_0066110	284.305	0	0	0	0	0	0
G9606_28910	3936	LCP1	283.51	0.17	47.91	0	79.19	67.86	0.1
G9606_67826	BGIG9606_56454	BGIG9606_56454	283.27	5630.39	2103.94	4775.96	36.55	774.17	8688.07
G9606_35634	51637	RTRAF	281.82	0	0.21	0	1.9	0.35	0.22
G9606_23343	1891	ECH1	281.56	0	0	0	0	0	0.32
G9606_35367	23406	COTL1	279.56	2.47	5.55	0	62.2	13.58	5.4
G9606_33747	2207	FCER1G	279.28	0	74.48	0	104.34	0.64	0
G9606_8101	829	CAPZA1	277.42	1.83	2.55	1.23	16.4	36.89	25
C9606_60339	hsa_circ_0051808	hsa_circ_0051808	276.177	0	119.059	0	558.552	150.8	0
G9606_3173	10539	GLRX3	275.18	1.23	0.11	0	1.22	0.27	2.12
G9606_34264	6192	RPS4Y1	273.73	1.42	13.05	0	18.5	0	0
G9606_11747	6167	RPL37	273.66	37.4	51.22	0	84.22	40.36	0
C9606_6079	hsa_circ_0047657	hsa_circ_0047657	270.786	0	0	0	174.378	298.69	13.086
G9606_23155	2197	FAU	267.95	0	35.99	0.93	76.96	0	0
C9606_39848	hsa_circ_0084768	hsa_circ_0084768	267.054	0	655.912	0	226.067	4.849	0
C9606_33232	hsa_circ_0091050	hsa_circ_0091050	266.473	0	14.392	0	317.282	0	0
G9606_11426	221491	SMIM29	266.39	44.32	0	0	28.46	189.16	0.97
C9606_74569	hsa_circ_0020503	hsa_circ_0020503	265.478	0	0	0	0	0	0
C9606_85825	hsa_circ_0001459	hsa_circ_0001459	264.4	0	0	0	10.519	0	0
C9606_90968	hsa_circ_0063372	hsa_circ_0063372	261.083	205.007	69.778	0	221.711	230.321	0
C9606_71159	hsa_circ_0010884	hsa_circ_0010884	257.35	906.451	78.5	0	110.691	294.326	0
C9606_88261	hsa_circ_0030165	hsa_circ_0030165	256.77	0	0	0	126.141	49.458	0
G9606_7028	6141	RPL18	254.46	180.05	157.26	0	35.24	6.01	0.52
G9606_19414	3178	HNRNPA1	253.98	19.01	43.37	0	57.03	339.49	7.88
G9606_31732	8744	TNFSF9	249.35	0	6.32	0	0	0	0.46
C9606_133420	hsa_circ_0011984	hsa_circ_0011984	247.398	0	227.65	0	67.056	1170.52	0
C9606_11647	hsa_circ_0058191	hsa_circ_0058191	247.149	0	77.41	0	192.95	138.193	0
C9606_57744	hsa_circ_0038226	hsa_circ_0038226	242.92	0	19.625	0	50.867	0	0
C9606_51684	hsa_circ_0004518	hsa_circ_0004518	241.676	1324.5	6295.93	0	168.133	497.008	0
G9606_36986	BGIG9606_39326	BGIG9606_39326	239.43	567.05	335.35	0	428.91	344.13	0.65
G9606_4483	7644	ZNF91	238.73	3.85	0.42	0.15	3.56	1.6	13.23
C9606_84303	hsa_circ_0025846	hsa_circ_0025846	238.607	0	0	0	0	0	0
G9606_5097	387	RHOA	238.48	0	167.28	0	177.3	339.76	0.46
G9606_334	84333	PCGF5	238.3	0.28	15	0.15	4.63	0	1.36
C9606_11540	hsa_circ_0063382	hsa_circ_0063382	233.548	0	2.399	0	16.107	0	0
G9606_87	51105	PHF20L1	232.45	1.01	168.65	0	1.34	0.59	0.63
C9606_80855	hsa_circ_0037370	hsa_circ_0037370	232.221	0	82.425	0	183.006	140.617	0
C9606_114785	hsa_circ_0035979	hsa_circ_0035979	231.972	0	0	0	112.417	171.165	0
C9606_86056	hsa_circ_0043382	hsa_circ_0043382	231.143	21.104	38.16	0	197.88	88.734	0
G9606_26263	293	SLC25A6	230.55	0.42	0	0	18.81	15.07	17.48
G9606_20051	6175	RPLP0	229.48	2.61	37.49	0	65.82	221.09	7.73
G9606_4132	6188	RPS3	229.47	9.62	31.55	0	56.79	22.09	2.36
G9606_8574	6622	SNCA	229.34	1.66	64.29	0	34.41	85.54	6.07
G9606_6678	1088	CEACAM8	227.71	0.3	0.18	0.22	18.78	0.78	3.9
C9606_15411	hsa_circ_0043401	hsa_circ_0043401	225.586	0	36.415	0	75.52	318.57	0
G9606_33967	6166	RPL36AL	224.69	0	43.73	0	20.89	0	0
G9606_4188	665	BNIP3L	223.48	2547.12	0.34	0	68.16	70.3	0.59
G9606_4505	60674	GAS5	223.25	0	254.36	0.06	12.61	0.06	3.52
C9606_126383	hsa_circ_0086473	hsa_circ_0086473	222.351	111.548	17.444	0	135.426	0	0
C9606_40005	hsa_circ_0025198	hsa_circ_0025198	219.78	0	17.881	0	29.419	0	9.347
C9606_97108	hsa_circ_0088647	hsa_circ_0088647	219.697	0	21.806	0	83.573	125.101	0
G9606_8301	54543	TOMM7	218.79	0	0	0	29.49	0	0
G9606_11591	3312	HSPA8	218.69	12.92	18.54	0	31.96	48.81	0.52
G9606_20468	4691	NCL	218.57	13.42	48.02	0.18	37.11	43.47	0
C9606_53124	hsa_circ_0061112	hsa_circ_0061112	218.039	32.158	0	0	51.031	76.127	0
C9606_97311	hsa_circ_0010490	hsa_circ_0010490	218.039	0	59.529	0	17.175	0	0
C9606_22188	hsa_circ_0036090	hsa_circ_0036090	217.707	12.059	105.103	0	429.371	489.25	14.956
G9606_160	7458	EIF4H	216.97	1.74	5.08	0.2	11.53	0	0.59
C9606_103533	hsa_circ_0051245	hsa_circ_0051245	216.546	443.176	109.464	0	109.048	68.854	0
G9606_59499	BGIG9606_59493	BGIG9606_59493	216.35	11.71	6.63	5.36	41.98	439.38	38.34
G9606_17240	10627	MYL12A	215.67	1.72	444.19	0	160.41	49.48	3.43
G9606_8915	51275	MAPKAPK5-AS1	215.64	0	0	0	0.07	0	0
G9606_21979	6632	SNRPD1	214.74	0.41	0	0	5.98	0.48	0.53
C9606_22934	hsa_circ_0043399	hsa_circ_0043399	213.063	113.558	5.888	0	110.774	133.344	0
G9606_13825	83888	FGFBP2	212.58	0	0	0	0.13	0.31	0.33
G9606_39307	BGIG9606_54208	BGIG9606_54208	212.45	0	0	0	9.44	0	0
G9606_17618	10541	ANP32B	211.69	187.2	106.28	0.63	78.94	383.26	0.48
C9606_138024	hsa_circ_0106113	hsa_circ_0106113	210.823	0	0	0	0	0	0
G9606_32052	27063	ANKRD1	209.28	1568.62	844.78	4352.08	20.07	703.32	1517.82
G9606_15593	51386	EIF3L	207.12	2.76	4.61	0.45	31.16	10.07	10.05
C9606_125849	hsa_circ_0007227	hsa_circ_0007227	206.759	0	2.399	0	19.229	0	0
C9606_35617	hsa_circ_0077876	hsa_circ_0077876	206.511	0	161.579	0	91.051	0	0
C9606_95004	hsa_circ_0037371	hsa_circ_0037371	206.262	30.148	79.59	0	185.39	174.559	0
C9606_106138	hsa_circ_0030162	hsa_circ_0030162	206.179	173.854	112.299	0	173.31	172.619	0
G9606_23082	1350	COX7C	205.91	1363.2	52	0	110.68	1.92	20.35
G9606_19793	517	ATP5MC2	205.47	0	0.35	0	15.78	1.66	1.72
C9606_122967	hsa_circ_0071209	hsa_circ_0071209	205.267	0	0	0	0	0	0
G9606_6192	105370401	LOC105370401	204.2	6.4	3.32	0.06	15.1	0.03	25.71
G9606_30803	100233209	PCED1B-AS1	203.44	0	0.16	0.4	16.08	0	6.57
C9606_63494	hsa_circ_0048765	hsa_circ_0048765	202.198	0	28.565	0	5.095	0	25.238
G9606_43019	BGIG9606_36065	BGIG9606_36065	200.92	4.11	2.79	0	306.16	6.06	0
C9606_57827	hsa_circ_0010883	hsa_circ_0010883	200.788	932.579	135.413	0	117.183	266.202	0
G9606_15888	105373024	LOC105373024	200.59	0	0	0	0	0	1.9
G9606_13188	6134	RPL10	200.49	56.48	3.71	0	42.46	96.42	2.18
G9606_12994	51629	SLC25A39	200.45	2.56	0	0	58.44	132.32	3.82
G9606_27285	83442	SH3BGRL3	199.88	30	1681.79	0	309.22	113.68	0.35
G9606_5220	56994	CHPT1	199.77	0	0.04	0	5.47	0	20.47
G9606_52550	BGIG9606_52226	BGIG9606_52226	198.05	860.55	1871.44	1216.28	51.13	587.96	3542.5
G9606_5137	22914	KLRK1	197.62	0	0	0	5.48	0.91	2.92
G9606_7287	57826	RAP2C	196.53	10.7	0	0	0.57	0	1.03
G9606_28791	168537	GIMAP7	196.42	0.51	10.64	0	12.56	0	0.63
G9606_2414	51639	SF3B6	195.79	0	0.29	0	28.98	0.51	0
G9606_667	57537	SORCS2	194.1	0	2.88	21.82	2.1	16.88	68.03
G9606_23734	64781	CERK	193.38	0	0.28	0	0.18	0	2.05
C9606_53829	hsa_circ_0064143	hsa_circ_0064143	192.909	0	0	0	27.776	0	0
C9606_70520	hsa_circ_0051889	hsa_circ_0051889	192.66	0	20.933	0	122.525	67.884	0
C9606_69452	hsa_circ_0042698	hsa_circ_0042698	192.494	560.753	36.633	0	140.604	37.336	27.108
G9606_48706	BGIG9606_48350	BGIG9606_48350	191.24	0	0	0	0	0	0
C9606_505	hsa_circ_0069468	hsa_circ_0069468	189.509	0	126.909	0	199.031	481.492	0
C9606_75437	hsa_circ_0020705	hsa_circ_0020705	189.011	0	22.46	0	74.452	22.305	0
G9606_33406	9045	RPL14	188.23	0	24.55	1.03	27.72	0	0
G9606_31268	728026	PTMAP12	188	173.27	101.3	0.52	24.64	140.33	1.22
G9606_50104	BGIG9606_55486	BGIG9606_55486	187.58	0	0	0	0	0	4.03
C9606_21961	hsa_circ_0051244	hsa_circ_0051244	186.689	387.905	67.597	0	88.668	71.763	0
G9606_4682	6742	SSBP1	186.65	0	7.21	0	1.74	0	0
G9606_31822	8334	HIST1H2AC	186.41	1046.84	74.03	0	29.59	4.18	0
G9606_7869	4841	NONO	185.87	0	0	0.17	37.64	0	1.03
C9606_8903	hsa_circ_0013568	hsa_circ_0013568	185.196	0	0	0	0	0	0
G9606_7652	473	RERE	185.06	0	13.08	0	4.44	1.65	11.03
C9606_32440	hsa_circ_0054603	hsa_circ_0054603	182.625	0	5.451	0	37.308	0	0
C9606_77059	hsa_circ_0075387	hsa_circ_0075387	182.21	0	94.2	0	27.776	0	0
C9606_131498	hsa_circ_0077874	hsa_circ_0077874	182.21	1485.29	218.928	0	79.547	64.005	0
C9606_66962	hsa_circ_0088646	hsa_circ_0088646	182.127	0	59.093	0	83.902	66.914	0
C9606_55355	hsa_circ_0051892	hsa_circ_0051892	182.045	12.059	21.151	0	114.471	81.946	0
G9606_13532	8342	HIST1H2BM	181.82	0	0	0	0	0	0
C9606_80228	hsa_circ_0051886	hsa_circ_0051886	181.713	0	22.024	0	117.183	52.368	0
C9606_47857	hsa_circ_0088642	hsa_circ_0088642	181.547	0	92.892	0	85.874	71.278	0
C9606_78150	hsa_circ_0036573	hsa_circ_0036573	181.381	0	20.715	0	39.28	30.548	130.864
G9606_8933	55363	HEMGN	181.28	0	0.87	0	70.84	26.95	0.17
C9606_52676	hsa_circ_0007991	hsa_circ_0007991	180.303	0	146.534	0	14.381	0	0
C9606_40413	hsa_circ_0045539	hsa_circ_0045539	180.303	65.321	0	0	22.516	378.696	0
C9606_104194	hsa_circ_0016896	hsa_circ_0016896	180.137	0	0	0	8.957	0	0
G9606_27361	6157	RPL27A	179.46	103.06	57.91	0.2	49.22	90.92	2.07
C9606_31274	hsa_circ_0077007	hsa_circ_0077007	178.561	173.854	97.035	0	204.783	170.195	0
G9606_4935	961	CD47	177.57	0	1.66	0.37	0.46	35.12	1.94
G9606_12977	7402	UTRN	177.08	0.37	30.58	2.47	1.87	12.31	11.18
C9606_52651	hsa_circ_0109605	hsa_circ_0109605	176.737	0	7.414	0	95.489	0	22.434
C9606_52935	hsa_circ_0055388	hsa_circ_0055388	175.99	0	14.174	0	17.421	0	0
G9606_775	118	ADD1	175.04	0	0.19	0	1.44	17.35	8.6
G9606_13865	9013	TAF1C	174.7	0.18	0.06	0	0.02	0	0.11
G9606_424	374655	ZNF710	174.45	0.31	3.04	0	0	0.08	2.53
C9606_37255	hsa_circ_0035980	hsa_circ_0035980	173.917	0	0	0	150.958	0	0
C9606_119858	hsa_circ_0076986	hsa_circ_0076986	173.668	0	0	0	56.702	17.941	9.347
G9606_15013	26053	AUTS2	173.57	10.94	11.55	1.91	0.1	6.74	87.72
G9606_11425	9351	SLC9A3R2	173.46	102.62	25.68	0	12.38	17.49	2.54
C9606_40802	hsa_circ_0043384	hsa_circ_0043384	173.253	19.094	44.92	0	176.432	74.188	0
C9606_131023	hsa_circ_0086472	hsa_circ_0086472	173.253	77.38	9.376	0	90.229	0	0
G9606_27584	51406	NOL7	173.23	0	0.24	0	33.36	0	0
G9606_17064	5140	PDE3B	172.6	3354.39	527.36	1285.77	13.63	46.26	3898.44
G9606_48160	BGIG9606_55173	BGIG9606_55173	172.3	1563.91	1420.43	5849.46	9.02	350.25	2593.65
C9606_117683	hsa_circ_0051906	hsa_circ_0051906	172.258	0	0	0	84.724	348.633	0
G9606_23350	7277	TUBA4A	172.22	0.5	41.64	0	28.38	33.23	0.31
C9606_125536	hsa_circ_0077005	hsa_circ_0077005	172.092	33.163	27.693	0	167.475	160.012	0
G9606_9862	63940	GPSM3	171.99	0	1.64	0	7.14	11.4	0
C9606_103894	hsa_circ_0131319	hsa_circ_0131319	171.678	0	0	0	0	0	0
G9606_8132	83939	EIF2A	171.53	0	39.14	0.13	6.29	195.8	5.05
G9606_19326	9802	DAZAP2	170.86	66.71	30.69	0	43.75	12.49	0
G9606_50372	BGIG9606_40267	BGIG9606_40267	169.88	0	0	0	8.3	37.15	0
G9606_3460	7323	UBE2D3	169.8	0	3.62	0	89.12	0.28	0.21
G9606_3202	58493	INIP	168.34	0	0	0.81	0.17	0	3.5
C9606_14679	hsa_circ_0036574	hsa_circ_0036574	168.194	0	16.136	0	38.048	39.276	99.083
G9606_4489	54469	ZFAND6	167.67	0.52	0.18	0.17	3.64	0.06	0.35
G9606_22824	101669767	SCHLAP1	167.45	3.8	86.01	0.86	34.42	8.68	27.6
C9606_70810	hsa_circ_0025206	hsa_circ_0025206	167.033	14.069	34.235	0	347.605	133.344	0
C9606_16264	hsa_circ_0012178	hsa_circ_0012178	166.95	32.158	39.468	0	90.805	42.185	0
G9606_9271	6201	RPS7	165.31	63.63	235.87	0	95.57	162.05	0
C9606_73956	hsa_circ_0043930	hsa_circ_0043930	165.043	118.582	8.068	0	38.705	67.884	0
G9606_205	79741	CCDC7	163.92	459.99	328.87	3317.17	22.54	396.6	832.32
G9606_29486	4904	YBX1	163.56	15.85	10.1	0	22.34	193.46	0.43
C9606_125683	hsa_circ_0049860	hsa_circ_0049860	162.057	0	288.27	0	76.177	97.462	0
C9606_39478	hsa_circ_0022432	hsa_circ_0022432	161.559	90.444	16.572	0	49.881	43.64	0
C9606_50198	hsa_circ_0024712	hsa_circ_0024712	161.228	20.099	55.822	0	24.489	9.698	0
G9606_37231	BGIG9606_46397	BGIG9606_46397	159.82	1.25	290.06	0.68	205.99	100.67	0.31
G9606_28086	25853	DCAF12	159.76	0.18	0	0	3.64	0	1.48
G9606_8460	4673	NAP1L1	159.61	0.39	141.09	0	87.62	60.79	0.54
C9606_128814	hsa_circ_0091049	hsa_circ_0091049	158.988	0	4.361	0	179.144	80.976	47.672
G9606_9976	23741	EID1	158.95	0.39	2.98	0	7.04	0	0
G9606_27414	105378519	LOC105378519	158.83	1099.95	935	4663.3	5.86	143.99	984.73
C9606_26929	hsa_circ_0075388	hsa_circ_0075388	158.74	0	11.121	0	21.53	0	0
C9606_74300	hsa_circ_0023615	hsa_circ_0023615	158.657	0	0	0	103.049	0	0
G9606_28350	4694	NDUFA1	158.48	0	2.85	0	6.83	0	0
G9606_1373	2186	BPTF	158.47	0.48	21.48	0	11.46	12.5	8.08
C9606_55425	hsa_circ_0048766	hsa_circ_0048766	158.242	0	36.851	0	6.903	0	0
G9606_8387	55182	RNF220	158.2	0	23.98	1.74	0.03	0.08	23.57
C9606_76619	hsa_circ_0010886	hsa_circ_0010886	157.744	385.895	7.414	0	52.1	115.888	0
C9606_51954	hsa_circ_0076146	hsa_circ_0076146	157.578	0	0	0	163.531	0	0
C9606_136908	hsa_circ_0085023	hsa_circ_0085023	157.164	20.099	12.647	0	115.293	0	0
G9606_33005	5201	PFDN1	156.92	0	0.2	0.45	15.59	4.94	1.73
G9606_5408	8443	GNPAT	156.88	0	0.45	0	2.08	0	1.03
G9606_48847	BGIG9606_53601	BGIG9606_53601	155.64	2011.28	2086.01	5766.53	55.02	856.43	2954.49
C9606_106162	hsa_circ_0043385	hsa_circ_0043385	155.339	23.113	30.31	0	190.074	64.005	0
C9606_20549	hsa_circ_0031775	hsa_circ_0031775	155.173	43.212	113.389	0	54.483	0	0
G9606_10704	9111	NMI	154.65	24.72	0	0	4.27	2.93	0
C9606_131560	hsa_circ_0092222	hsa_circ_0092222	154.344	0	40.122	0	29.83	0	0
C9606_94740	hsa_circ_0038223	hsa_circ_0038223	154.261	0	16.572	0	36.158	0	0
G9606_6012	257106	ARHGAP30	153.94	10.87	60.94	0.57	17.82	0.44	2.46
G9606_15869	3945	LDHB	153.81	4.29	11.34	0	25.5	3.58	0.3
C9606_24962	hsa_circ_0111916	hsa_circ_0111916	153.68	0	182.731	0	11.176	0	0
C9606_11081	hsa_circ_0061111	hsa_circ_0061111	153.266	0	0	0	64.262	31.518	0
G9606_21965	2665	GDI2	151.91	0.27	6.59	7.62	42.94	18.49	10.88
C9606_90443	hsa_circ_0052557	hsa_circ_0052557	151.856	0	0	0	1.233	0	0
G9606_7253	226	ALDOA	151.3	0	30.36	0.72	28.37	5.11	1.64
G9606_36913	BGIG9606_51773	BGIG9606_51773	151.28	11.74	15.64	7	0.09	7.21	12.4
G9606_29009	1653	DDX1	151	0	1.3	0.18	6.39	0	5.44
G9606_19817	4170	MCL1	150.36	281.29	11.79	0	16.54	0	0.6
G9606_46856	BGIG9606_52671	BGIG9606_52671	150.12	1.52	47.12	0	163.6	97.39	0
C9606_83861	hsa_circ_0051909	hsa_circ_0051909	149.451	19.094	56.695	0	140.357	51.883	0
C9606_52296	hsa_circ_0086479	hsa_circ_0086479	149.368	482.368	0	0	101.488	0	0
C9606_106018	hsa_circ_0036572	hsa_circ_0036572	149.368	0	20.279	0	38.458	0	0
G9606_41257	BGIG9606_41750	BGIG9606_41750	148.82	20.86	362.44	98.25	159.88	106.01	0
G9606_3976	1211	CLTA	148.65	0	0.28	0	6.22	133.89	0
C9606_31754	hsa_circ_0088649	hsa_circ_0088649	148.455	0	56.695	0	54.729	106.19	9.347
C9606_69655	hsa_circ_0012177	hsa_circ_0012177	147.792	0	0	0	46.265	29.578	0
G9606_8457	3965	LGALS9	147.49	40.72	179.69	0.48	12.01	1.97	5.3
G9606_33122	100505817	LINC02582	146.58	6.9	159.08	21.83	5.8	4.81	51.64
G9606_15785	2987	GUK1	146.48	1.21	0	0	0.71	0	0.75
C9606_66046	hsa_circ_0011981	hsa_circ_0011981	145.387	184.908	23.55	0	40.513	507.191	0
C9606_100362	hsa_circ_0091420	hsa_circ_0091420	145.055	733.602	10.467	0	113.814	225.957	320.618
G9606_20719	5204	PFDN5	144.43	74.78	13.03	0	24.59	254.5	0
G9606_35798	6605	SMARCE1	144.04	0	0.79	0	2.22	0.15	2.21
C9606_32863	hsa_circ_0136209	hsa_circ_0136209	143.811	0	0	0	72.233	0	0
G9606_8178	10276	NET1	142.96	0.76	11.57	8.31	69.31	160.39	56.69
C9606_136437	hsa_circ_0050054	hsa_circ_0050054	142.152	0	12.429	0	59.331	8.243	0
G9606_29448	1968	EIF2S3	142.14	0	0.68	0.29	32.78	3.48	1.78
G9606_37725	BGIG9606_41608	BGIG9606_41608	141.64	2271.13	1741.35	3385.06	17.74	970.76	14692.3
G9606_4412	55209	SETD5	141.02	0.09	0.97	1.21	3.19	5.33	5.56
C9606_46103	hsa_circ_0117653	hsa_circ_0117653	140.991	0	0	0	0	0	0
C9606_44222	hsa_circ_0117654	hsa_circ_0117654	140.577	0	0	0	0	0	0
C9606_122752	hsa_circ_0038228	hsa_circ_0038228	140.411	0	13.738	0	27.365	0	0
C9606_75117	hsa_circ_0051911	hsa_circ_0051911	139.996	43.212	57.567	0	149.643	60.611	0
G9606_4977	4660	PPP1R12B	139.86	18.59	13.55	1.11	16.21	53.63	20.81
G9606_50542	BGIG9606_53298	BGIG9606_53298	139.4	12944.9	1371.96	3622.92	4.98	270.4	940.41
G9606_11141	101559451	LOC101559451	139.2	64.11	26.59	0.18	13.29	0.99	5.12
G9606_9659	942	CD86	138.74	0	0.09	0	0.19	0	0.16
G9606_18832	7316	UBC	138.09	11.48	43.16	0	53.96	25.62	0.3
G9606_20317	3301	DNAJA1	137.9	0	180.29	0	24.28	0.48	0.17
C9606_41899	hsa_circ_0043931	hsa_circ_0043931	137.591	80.395	40.122	0	66.809	28.608	0
G9606_40429	BGIG9606_41690	BGIG9606_41690	137.23	1.84	34.23	0	119.99	175.36	0
G9606_14064	10606	PAICS	137.11	0.19	0.13	0	0.23	0	1.31
G9606_52235	BGIG9606_37375	BGIG9606_37375	137.09	2.8	172.98	0	43.13	0	1.72
G9606_15934	6228	RPS23	136.48	19.9	23.39	0	28.2	11.77	2.07
G9606_734	2778	GNAS	135.86	101.97	126.63	0	132.81	420.26	2.41
G9606_3153	10628	TXNIP	135.84	3.81	10.62	0	31.85	44.42	0.74
G9606_3506	64788	LMF1	135.65	0.6	0.83	0.26	0	7.16	44.44
G9606_3972	51187	RSL24D1	135.11	18.69	0	0	3.63	12	5.87
G9606_5279	7165	TPD52L2	134.95	0	0	0.28	1.78	0.43	2.53
C9606_128769	hsa_circ_0045543	hsa_circ_0045543	134.937	71.35	0	0	31.063	716.662	0
G9606_1862	100506736	SLFN12L	134.28	0	0	0	0	0	4.75
G9606_19855	391	RHOG	133.67	0	5.93	1.16	16.73	2.47	6.77
G9606_10662	51322	WAC	133.52	0.27	12.71	1.69	60.58	11.8	2.61
G9606_3528	9516	LITAF	133.29	1.13	2.22	0	17.25	68.39	0.69
C9606_10538	hsa_circ_0069469	hsa_circ_0069469	132.946	0	61.492	0	211.686	248.747	0
G9606_14397	724102	SNHG4	132.78	0	0.35	0	0	0	3.09
G9606_1610	1801	DPH1	131.31	0.24	4.1	0	7.69	0.14	2.28
C9606_38551	hsa_circ_0124187	hsa_circ_0124187	131.288	0	0	0	0	0	0
C9606_104750	hsa_circ_0051243	hsa_circ_0051243	130.956	378.86	31.618	0	51.442	42.185	0
G9606_2233	9208	LRRFIP1	130.95	1.45	4.59	7.44	24.85	9.04	11.25
G9606_13744	345462	ZNF879	130.92	0.19	0	0	0.61	0.11	0.1
G9606_37718	BGIG9606_42232	BGIG9606_42232	130.9	2.06	1475.65	1.68	205.03	591.83	0
G9606_677	55147	RBM23	130.76	0	0.08	0	8.16	13.45	3.46
G9606_20586	6715	SRD5A1	130.71	138.5	64.82	1150.13	0.43	17.02	234.32
C9606_35576	hsa_circ_0051896	hsa_circ_0051896	130.707	27.133	17.226	0	91.873	92.128	0
C9606_44220	hsa_circ_0051912	hsa_circ_0051912	128.717	50.247	29.874	0	101.077	91.159	0
G9606_8484	91316	GUSBP11	128.57	3060.91	910.82	6974.85	16.15	587.68	1796.98
G9606_19523	10000	AKT3	128.12	0	7.37	5.69	3.48	0	4.02
C9606_19463	hsa_circ_0058193	hsa_circ_0058193	127.97	31.153	39.686	0	121.785	170.195	0
G9606_37478	BGIG9606_45232	BGIG9606_45232	127.47	1837.75	977.06	5239.01	15.51	516.41	2074.78
C9606_127235	hsa_circ_0051740	hsa_circ_0051740	127.058	169.834	0	0	0	0	0
C9606_57241	hsa_circ_0045544	hsa_circ_0045544	126.892	37.183	0	0	27.94	428.154	0
C9606_7941	hsa_circ_0057926	hsa_circ_0057926	126.726	0	5.233	0	56.126	48.004	311.27
C9606_50343	hsa_circ_0036571	hsa_circ_0036571	126.312	0	22.024	0	44.293	7.758	0
C9606_65197	hsa_circ_0045541	hsa_circ_0045541	126.146	67.331	0	0	24.982	488.28	0
G9606_14202	522	ATP5PF	125.95	0.48	0	0	0.96	5.66	0.3
G9606_26893	6146	RPL22	125.89	0	17.63	0	23.51	23.15	0.18
G9606_8276	54680	ZNHIT6	125.89	1.03	0	0	17.34	0.08	2.75
G9606_14207	686	BTD	125.83	48.77	148.54	0.1	17.31	296.26	3.47
C9606_27862	hsa_circ_0043926	hsa_circ_0043926	125.731	104.513	0	0	27.611	108.13	0
G9606_30118	6275	S100A4	125.43	0	83.88	0	31.24	40.3	0
C9606_119913	hsa_circ_0043927	hsa_circ_0043927	125.233	88.434	0	0	27.036	43.155	0
C9606_41314	hsa_circ_0091419	hsa_circ_0091419	124.736	1476.25	26.167	0	82.916	107.16	121.517
G9606_31336	1075	CTSC	124.51	1667.13	1425.94	5812.48	32.86	856.58	2679.15
G9606_38030	BGIG9606_54173	BGIG9606_54173	124.21	1.63	3.13	0	12.43	0	19.02
G9606_20575	9368	SLC9A3R1	123.81	0	0	0	0.46	0	1.1
C9606_68867	hsa_circ_0079643	hsa_circ_0079643	123.658	0	0	0	65.988	0	0
G9606_750	10961	ERP29	123.35	0	0	0	0.33	0	0.99
C9606_14384	hsa_circ_0084774	hsa_circ_0084774	123.326	0	0	0	57.441	6.304	57.019
G9606_24860	11051	NUDT21	122.7	0	26.34	0	0.54	6.58	1.12
C9606_118493	hsa_circ_0023613	hsa_circ_0023613	122.165	0	0	0	86.696	0	0
G9606_4694	23287	AGTPBP1	121.84	0.26	0	0	7.39	31.3	1.34
G9606_12124	763	CA5A	121.73	38.12	145.7	0	69.51	17.11	3.72
G9606_18928	7555	CNBP	120.95	0	0.31	0.15	8.32	8.52	3.91
G9606_5932	445347	TARP	120.78	2.21	0	0	9.75	0	4.61
G9606_42090	BGIG9606_37788	BGIG9606_37788	120.48	0	0	0	0	0	0.71
G9606_22492	100462983	MTRNR2L3	119.84	19.49	86.48	0	259.72	47.3	1.4
G9606_31940	6001	RGS10	119.54	0	120.26	0	33.83	0	0.46
C9606_18591	hsa_circ_0005075	hsa_circ_0005075	117.437	0	0	0	9.615	0	0
G9606_11307	105370384	LOC105370384	117.16	0	0	0.42	0	0	0
G9606_8371	1635	DCTD	117.14	0	0	0	0.09	0	0.17
C9606_20110	hsa_circ_0088645	hsa_circ_0088645	117.023	0	88.531	0	53.332	56.247	0
C9606_49980	hsa_circ_0112229	hsa_circ_0112229	116.857	0	0	0	0	0	0
G9606_12635	10499	NCOA2	116.82	0	0	0	2.1	29.19	17.15
G9606_7611	2122	MECOM	116.79	0	25.68	0	22.92	0.08	0.6
G9606_29862	9246	UBE2L6	116.77	0	0	0.81	1.78	0	3.39
G9606_18208	3937	LCP2	116.17	5.44	0	0.17	2.51	5	16.27
G9606_18025	53827	FXYD5	116.1	0	67.64	0	24.65	21.1	0
C9606_4488	hsa_circ_0063385	hsa_circ_0063385	115.945	0	0	0	5.506	0	0
G9606_13940	1337	COX6A1	115.24	0	0	0	5.63	0	0
G9606_28302	5701	PSMC2	114.86	0.11	0.07	0.14	1.52	0.6	3.47
C9606_28471	hsa_circ_0076985	hsa_circ_0076985	114.203	44.217	0	327.756	44.54	7.758	0
C9606_22768	hsa_circ_0012175	hsa_circ_0012175	114.12	62.306	0	0	78.478	0	44.868
G9606_14888	2014	EMP3	113.49	62.44	35.65	0	6.87	0	0
G9606_10756	2534	FYN	113.48	0	0	0.39	4.4	1.68	4.47
C9606_76667	hsa_circ_0042695	hsa_circ_0042695	113.374	24.118	38.16	0	196.483	45.094	0
G9606_13683	770	CA11	113.28	0.34	0.23	0.27	0.03	0	1.25
C9606_55163	hsa_circ_0106114	hsa_circ_0106114	112.627	0	0	0	0	0	0
C9606_92276	hsa_circ_0135878	hsa_circ_0135878	112.378	0	0	0	0	0	0
C9606_63524	hsa_circ_0137220	hsa_circ_0137220	111.964	0	0	0	0	0	0
C9606_28155	hsa_circ_0024713	hsa_circ_0024713	111.798	0	0	0	18.161	0	0
C9606_15379	hsa_circ_0014317	hsa_circ_0014317	111.466	0	0	0	0	0	0
C9606_78054	hsa_circ_0008812	hsa_circ_0008812	111.051	0	17.226	0	2.547	0	0
G9606_16455	137970	UNC5D	110.57	0	0	0	0	4.42	2.47
G9606_25734	91368	CDKN2AIPNL	109.86	0.5	5.17	0	11.56	0	0
G9606_47346	BGIG9606_55910	BGIG9606_55910	109.81	0	0	0	4.04	0	0
C9606_11431	hsa_circ_0089354	hsa_circ_0089354	109.641	795.908	21.369	0	87.682	5.819	0
G9606_33669	192286	HIGD2A	109.09	0	0	0	7.1	0	0.44
C9606_15304	hsa_circ_0108325	hsa_circ_0108325	108.729	0	275.187	0	255.075	190.075	0
G9606_515	972	CD74	108.57	17.46	104.65	0.69	11.33	119.14	3.27
C9606_103284	hsa_circ_0001412	hsa_circ_0001412	108.563	0	7.632	0	20.38	0	0
G9606_26310	3015	H2AFZ	108.56	0	0.26	0	34.12	17.04	0
C9606_55952	hsa_circ_0117656	hsa_circ_0117656	108.314	0	0	0	0	0	0
C9606_36527	hsa_circ_0023616	hsa_circ_0023616	108.314	0	0	0	72.726	112.009	0
C9606_130835	hsa_circ_0022431	hsa_circ_0022431	107.402	197.972	22.242	0	93.188	37.821	0
G9606_17322	3326	HSP90AB1	107.32	150.02	14.37	0	14.05	18.9	0.78
C9606_104844	hsa_circ_0071252	hsa_circ_0071252	107.236	0	0	0	40.842	0	0
G9606_11952	30011	SH3KBP1	106.97	3.6	0	0.65	8.44	0.23	0.16
C9606_134950	hsa_circ_0031918	hsa_circ_0031918	106.905	0	0	0	1.89	0	0
C9606_28652	hsa_circ_0091056	hsa_circ_0091056	106.656	0	23.55	0	11.669	1014.38	0
C9606_115744	hsa_circ_0123968	hsa_circ_0123968	106.49	0	0	0	3.041	0	0
G9606_10757	7534	YWHAZ	106.43	83.5	51.53	0.17	95.09	15.1	4.31
G9606_34181	652276	LOC652276	106.19	0	0	0	0	2.11	50.16
C9606_29708	hsa_circ_0102909	hsa_circ_0102909	106.158	0	0	0	0	0	0
G9606_36031	8367	HIST1H4E	106.01	0	0	0	8.9	86.9	2.21
G9606_17904	101929468	CXXC4-AS1	105.85	1804.56	1916.45	4549.36	42.49	894.12	2189.07
G9606_22240	54458	PRR13	105.83	68.41	15.95	0	38.57	55.61	0.37
C9606_129805	hsa_circ_0079645	hsa_circ_0079645	105.826	0	0	0	56.291	0	0
C9606_46342	hsa_circ_0090981	hsa_circ_0090981	105.412	0	0	0	0	0	0
G9606_28291	6451	SH3BGRL	105.34	0	5.62	0.27	61.47	7.8	0.3
C9606_21608	hsa_circ_0128018	hsa_circ_0128018	105.329	0	0	0	0	0	0
G9606_6716	3092	HIP1	104.75	0.16	0.32	0	4.24	14.23	5.33
C9606_106673	hsa_circ_0088644	hsa_circ_0088644	104.665	0	599.218	0	51.442	59.156	0
G9606_21668	3020	H3F3A	104.43	49.72	56.21	0	122.31	71.91	7.43
G9606_18083	6879	TAF7	104.41	24.03	0	0	2.73	0	0.17
C9606_84642	hsa_circ_0121308	hsa_circ_0121308	104.333	0	0	0	0	0	0
C9606_31349	hsa_circ_0031776	hsa_circ_0031776	104.002	20.099	130.834	0	59.085	0	0
G9606_863	7305	TYROBP	103.62	678.81	5.31	0	37.51	5.51	0.73
G9606_8924	55773	TBC1D23	103.49	0	0	0	3.66	0	0
C9606_100293	hsa_circ_0029816	hsa_circ_0029816	103.421	0	3.271	0	146.274	0	0
G9606_39412	BGIG9606_53838	BGIG9606_53838	103.37	885	2582.46	64.25	6.71	2429.73	1471.92
G9606_6887	8539	API5	102.99	3.99	0	0	1.59	0	1.02
G9606_51960	BGIG9606_38941	BGIG9606_38941	102.94	5.61	30.52	0	10.04	58.7	0.84
C9606_132311	hsa_circ_0001413	hsa_circ_0001413	102.924	0	0	0	15.038	0	0
C9606_65549	hsa_circ_0065295	hsa_circ_0065295	102.924	0	0	0	0	0	0
G9606_7421	141	ADPRH	102.89	0.19	0	0	0	0	1.87
C9606_92845	hsa_circ_0014208	hsa_circ_0014208	102.841	0	0	0	244.474	10.183	0
C9606_46783	hsa_circ_0063374	hsa_circ_0063374	102.675	65.321	28.347	0	119.073	109.099	0
C9606_111561	hsa_circ_0014352	hsa_circ_0014352	102.509	12.059	39.686	0	64.262	18.426	0
G9606_4414	83737	ITCH	102.32	63.48	0.09	0	6.48	0	2.31
C9606_96308	hsa_circ_0014162	hsa_circ_0014162	102.094	0	0	0	25.475	0	0
C9606_67544	hsa_circ_0076991	hsa_circ_0076991	102.011	140.691	0	0	41.992	35.882	0
C9606_101635	hsa_circ_0076996	hsa_circ_0076996	101.68	38.188	15.918	0	52.839	0	0
C9606_72992	hsa_circ_0029814	hsa_circ_0029814	101.514	0	0	0	147.013	0	0
G9606_11106	3344	FOXN2	100.9	0.11	0	0	0.4	1.25	7.04
G9606_19554	55748	CNDP2	100.85	3.72	3.28	0	4.83	0.14	0.92
C9606_24770	hsa_circ_0007601	hsa_circ_0007601	100.85	0	0	0	0	0	0
G9606_25554	2091	FBL	100.73	0	18.05	0	2.39	0	0.34
G9606_54511	BGIG9606_49635	BGIG9606_49635	100.7	97.72	357.83	848.15	9.9	33.8	507.4
C9606_77005	hsa_circ_0022417	hsa_circ_0022417	100.104	909.465	1214.57	0	390.584	1356.23	0
C9606_133333	hsa_circ_0014163	hsa_circ_0014163	99.938	0	0	0	32.213	0	0
G9606_5191	133418	EMB	99.71	0	0	0.12	8.66	0.09	1.03
C9606_3604	hsa_circ_0017781	hsa_circ_0017781	99.689	0	0	0	5.424	0	0
G9606_5605	10801	44813	99.67	11.51	23.27	2.33	4.31	28.76	25.13
G9606_31309	8339	HIST1H2BG	99.66	0	16.22	0	2.89	0	5.54
G9606_19398	389541	LAMTOR4	99.61	0	6.34	0	62.57	0	1.25
G9606_38710	BGIG9606_45358	BGIG9606_45358	99.5	1.75	4.39	0	0.4	0	0.81
G9606_17450	5715	PSMD9	99.5	0	0.11	0	0	5.61	0
G9606_27817	222642	TSPO2	99.5	0	0	0	0	0.27	1.17
G9606_15131	100132406	NBPF10	99.37	4.34	43.7	8.45	3.48	358.17	978.77
G9606_28938	4259	MGST3	99.33	0.25	0.57	0	0.19	0.15	2.38
G9606_2788	1316	KLF6	99.25	0	6.73	0	18.8	0	50.08
C9606_128306	hsa_circ_0026314	hsa_circ_0026314	99.109	0	0	0	11.505	0	0
G9606_10755	150678	COPS9	98.97	0	0	0	1.25	0	11.67
G9606_16444	55247	NEIL3	98.78	0	0	334.81	1.65	0	0.68
C9606_1612	hsa_circ_0065301	hsa_circ_0065301	98.611	0	0	0	1.233	0	0
C9606_71192	hsa_circ_0000026	hsa_circ_0000026	98.611	0	5.015	0	5.999	0	0
G9606_6920	6234	RPS28	98.25	216.2	39.7	0	48.41	4.13	0
C9606_135476	hsa_circ_0025184	hsa_circ_0025184	98.196	0	144.353	0	182.185	613.866	0
C9606_66474	hsa_circ_0074535	hsa_circ_0074535	98.196	0	40.558	0	31.391	0	0
C9606_18151	hsa_circ_0084773	hsa_circ_0084773	97.782	0	0	0	58.592	0	15.891
G9606_13060	25953	PNKD	97.73	0	6.7	1.22	3.17	0.38	16.18
C9606_59896	hsa_circ_0123967	hsa_circ_0123967	97.699	0	0	0	5.013	0	0
G9606_26813	1072	CFL1	97.41	4.99	60.82	0.41	42.8	203.43	0.31
G9606_41687	BGIG9606_53394	BGIG9606_53394	97.4	456.42	390.31	1936.93	3.16	250.21	294.5
G9606_18261	169966	TENT5D	97.33	188.06	175.03	533.5	4.16	51.32	444.38
C9606_112274	hsa_circ_0079275	hsa_circ_0079275	97.118	88.434	588.751	0	573.508	99.402	0
C9606_1567	hsa_circ_0006174	hsa_circ_0006174	97.035	0	13.519	0	2.63	0	0
C9606_91180	hsa_circ_0077875	hsa_circ_0077875	96.952	0	30.964	0	43.8	0	0
G9606_31222	112268284	LOC112268284	96.95	62.26	55.75	0	16.43	79.86	4.67
G9606_25677	2124	EVI2B	96.21	0	10.77	0	51.43	403.25	5.79
G9606_19028	26118	WSB1	96.11	0	2.69	0	0.73	0.25	5.84
C9606_113397	hsa_circ_0036087	hsa_circ_0036087	95.542	0	0	0	153.67	38.791	0
G9606_23883	9556	ATP5MPL	94.79	0	0	0	7.78	176.51	0
G9606_49892	BGIG9606_54930	BGIG9606_54930	94.7	0	0	0	1.91	0.68	0
C9606_112642	hsa_circ_0050925	hsa_circ_0050925	94.63	0	0	0	0	0	0
C9606_38575	hsa_circ_0025178	hsa_circ_0025178	94.464	0	100.524	0	93.927	0	0
C9606_74834	hsa_circ_0089891	hsa_circ_0089891	94.215	61.301	463.369	0	237.654	72.733	0
C9606_113839	hsa_circ_0050998	hsa_circ_0050998	94.215	2401.79	455.301	0	179.884	412.153	0
G9606_33610	105371240	LOC105371240	93.75	741.55	419.64	2446.72	3.17	97.53	1331.4
C9606_108306	hsa_circ_0131600	hsa_circ_0131600	93.718	0	0	0	19.804	243.413	0
G9606_30645	6950	TCP1	93.4	0	0.09	0	1.8	0	0.49
C9606_124096	hsa_circ_0076651	hsa_circ_0076651	93.303	0	0	0	5.835	67.884	0
G9606_51466	BGIG9606_38779	BGIG9606_38779	93.3	756.74	728.35	1696.7	5.16	199.8	434.74
G9606_24670	26521	TIMM8B	93.03	0	0	0	12.44	0	0.48
C9606_10792	hsa_circ_0014222	hsa_circ_0014222	92.971	25.123	108.81	0	2581.24	244.383	0
G9606_11476	10933	MORF4L1	92.96	0.36	2.61	0.59	8.65	0	6.77
G9606_13138	199	AIF1	92.79	0	92.81	0	49.42	20.59	0
G9606_47645	BGIG9606_53989	BGIG9606_53989	92.7	0	0	0	0	0	0
G9606_6075	960	CD44	92.69	0	12.3	3.63	0.9	0	2.26
G9606_13607	11152	WDR45	92.65	0	0.68	0.55	0	0.77	9.79
C9606_104855	hsa_circ_0134230	hsa_circ_0134230	92.64	0	0	0	0	0	0
G9606_18699	5036	PA2G4	92.61	0.47	2.12	0	7.8	20.6	2.53
G9606_8294	55167	MSL2	92.46	0	0	0	1.88	0	0.92
G9606_25997	100134868	LOC100134868	92.42	2.1	3.94	91.6	0.06	0.87	23.44
G9606_6257	4707	NDUFB1	92.36	1.6	0	0	23.68	0	0
G9606_15810	144348	ZNF664	91.98	0.14	0	0.12	2.87	4.8	0.8
G9606_53844	BGIG9606_36491	BGIG9606_36491	91.88	302.08	1000.23	1343.02	15.7	254.99	6649.34
G9606_10825	1975	EIF4B	91.79	14.12	19.67	0	23.43	70.85	37.73
G9606_21176	4953	ODC1	91.7	0	134.87	0	3.54	0.18	11.51
G9606_2752	23200	ATP11B	91.66	0	0	0	0.31	0	0.44
C9606_123521	hsa_circ_0002536	hsa_circ_0002536	91.644	0	0	0	0	0	0
G9606_8430	9616	RNF7	91.51	0.32	1.91	3.2	0.02	0.55	21.04
G9606_51876	BGIG9606_36408	BGIG9606_36408	91.22	141.67	53.66	11.28	0.33	113.07	806.26
C9606_33795	hsa_circ_0007723	hsa_circ_0007723	90.732	0	0	0	0	0	0
G9606_27776	101927668	LOC101927668	90.66	216.35	150.25	21.3	53.52	20.87	30.22
G9606_19618	8804	CREG1	90.59	0	0	0	2.77	0	0
C9606_94201	hsa_circ_0043929	hsa_circ_0043929	90.566	50.247	0	0	19.558	43.155	0
C9606_87451	hsa_circ_0091048	hsa_circ_0091048	90.566	0	55.386	0	99.844	247.292	0
G9606_40431	BGIG9606_46668	BGIG9606_46668	90.51	0	0	0	12.2	47.39	2.05
G9606_6021	1936	EEF1D	90.31	0.37	84.72	0.29	31.08	20.59	0.78
G9606_21395	6277	S100A6	90.29	55.91	0	0	38.14	0	0.76
G9606_22016	6231	RPS26	89.95	0	94.78	0	1.31	0.3	1
G9606_26209	5291	PIK3CB	89.8	0.5	2.05	0	3.37	71.24	22.04
G9606_11116	3320	HSP90AA1	89.64	2.13	134.54	0	31.12	57.02	9.21
G9606_31719	202020	TAPT1-AS1	89.51	3.65	0	0.07	9.81	3.69	0.8
C9606_54224	hsa_circ_0098633	hsa_circ_0098633	88.742	0	0	0	10.765	0	0
G9606_1422	586	BCAT1	88.52	0.07	20.04	0	0.11	0.04	0.25
G9606_29730	1346	COX7A1	87.95	0	7.02	0	0	0	0.52
C9606_95950	hsa_circ_0084553	hsa_circ_0084553	87.912	75.37	0	0	97.132	0	0
G9606_27411	100526842	RPL17-C18orf32	87.87	0	0.27	0	1.08	0.99	1.65
G9606_12601	10672	GNA13	87.63	0.1	6.24	0.08	12.72	43.13	0.32
G9606_7271	8887	TAX1BP1	87.51	0	15.87	0	4.94	0	0
G9606_8821	123096	SLC25A29	87.38	0	0.34	0	19.16	1.05	8.11
C9606_96330	hsa_circ_0048249	hsa_circ_0048249	87.249	0	171.174	0	75.602	70.308	0
C9606_96767	hsa_circ_0054896	hsa_circ_0054896	87	0	0	0	0	0	0
G9606_22688	3097	HIVEP2	86.96	0.19	0.52	0	0.47	0.04	5.95
C9606_30628	hsa_circ_0013188	hsa_circ_0013188	86.917	0	0	0	72.808	70.308	0
G9606_7021	8893	EIF2B5	86.8	0	0	0	0.43	0	0.21
G9606_53	103910	MYL12B	86.8	0	15.12	0	72.22	39.13	0
C9606_104283	hsa_circ_0052154	hsa_circ_0052154	86.502	0	25.731	0	49.059	34.427	0
G9606_20828	5411	PNN	86.48	0	4.54	0	4.52	3.83	0.32
G9606_45011	BGIG9606_54389	BGIG9606_54389	86.37	0.84	0	0	27.44	27.72	4.67
C9606_70658	hsa_circ_0014207	hsa_circ_0014207	86.088	0	19.189	0	46.019	0	0
C9606_79547	hsa_circ_0028851	hsa_circ_0028851	85.922	14.069	32.272	0	74.863	74.672	0
G9606_33044	84418	CYSTM1	85.88	0	0.39	4.04	78.43	0.45	8.46
G9606_1869	93349	SP140L	85.69	104.19	88.02	216.85	0.74	23.74	86.64
G9606_45837	BGIG9606_39820	BGIG9606_39820	85.62	95.37	156.66	1.33	230.87	318.5	0.67
G9606_11782	5422	POLA1	85.43	1117.05	618.27	2337.42	4.87	280.62	1392.13
G9606_7244	127933	UHMK1	85.4	0	0.1	0.12	1.05	0.69	0.16
G9606_11129	10487	CAP1	85.19	0	10.78	0.18	49.56	61.11	1.6
G9606_48955	BGIG9606_36407	BGIG9606_36407	84.94	118.08	1105.45	498.73	0.7	269.89	297.67
C9606_108493	hsa_circ_0008182	hsa_circ_0008182	84.844	0	0	0	0	0	0
C9606_128983	hsa_circ_0128064	hsa_circ_0128064	84.844	0	0	0	0	0	0
C9606_58140	hsa_circ_0058678	hsa_circ_0058678	84.678	189.933	40.34	0	42.156	72.733	0
G9606_26520	6599	SMARCC1	84.67	0	28.86	7.79	8.77	0	0.55
G9606_31124	10097	ACTR2	84.55	0.63	18.64	0	56.32	78.04	1.44
G9606_9944	10428	CFDP1	84.38	0	0.64	318.81	10.29	0.85	0
G9606_50165	BGIG9606_51533	BGIG9606_51533	84.38	0	14.83	0	51.04	14.48	0
C9606_99087	hsa_circ_0071253	hsa_circ_0071253	84.346	0	0	0	30.487	0	0
C9606_83915	hsa_circ_0050924	hsa_circ_0050924	84.263	0	0	0	0	0	0
G9606_13167	5049	PAFAH1B2	84.24	0.49	0.05	1.16	0.02	0	17.13
G9606_32371	3007	HIST1H1D	84.23	0	2.29	0	3.16	0	0.51
C9606_118551	hsa_circ_0068765	hsa_circ_0068765	83.848	0	0	0	79.054	0	0
G9606_16156	7528	YY1	83.79	0	5.43	0	0.82	0	6.06
G9606_9188	9860	LRIG2	83.7	0.34	0.49	0.13	0.01	0.1	4.19
C9606_99545	hsa_circ_0117655	hsa_circ_0117655	83.517	0	0	0	0	0	0
G9606_5019	1327	COX4I1	83.2	0	9.34	0	22.84	4.86	0
C9606_79486	hsa_circ_0050463	hsa_circ_0050463	83.185	0	0	0	4.766	0	0
G9606_9629	59277	NTN4	83.12	22.2	124.89	33.85	0.95	2.48	177.9
C9606_119250	hsa_circ_0010880	hsa_circ_0010880	83.102	55.271	0	0	38.952	55.277	0
C9606_7917	hsa_circ_0087857	hsa_circ_0087857	83.102	0	11.557	0	3.041	0	0
C9606_45521	hsa_circ_0085024	hsa_circ_0085024	82.936	17.084	3.271	0	31.309	0	0
G9606_24320	57551	TAOK1	82.88	0	0	0	3.91	3.91	13.94
G9606_6607	728262	FAM157A	82.79	0	2.81	0.45	0	3.82	12.38
C9606_93944	hsa_circ_0001353	hsa_circ_0001353	82.355	0	0	0	0	0	0
G9606_29745	7259	TSPYL1	82.3	0.2	0.08	0	0.04	0.07	1.94
G9606_8814	6711	SPTBN1	82.27	9.96	17.13	0	10.11	6.53	2.63
G9606_10609	1859	DYRK1A	82.18	0	0	0.12	3.37	30.03	6.9
C9606_25733	hsa_circ_0007476	hsa_circ_0007476	82.024	0	29.438	0	13.97	0	0
G9606_25327	10254	STAM2	81.99	0.12	0	0	3.96	0.6	1.14
G9606_15822	89853	MVB12B	81.89	16.74	1.14	0.11	0.07	0.44	4.87
G9606_13533	23608	MKRN1	81.77	72.64	26.56	0	14.52	9.38	7.11
G9606_25026	2959	GTF2B	81.69	0	0	0	0	0.51	0.28
G9606_16973	57459	GATAD2B	81.68	0	0.06	0	0.9	0	1.09
G9606_38165	BGIG9606_38669	BGIG9606_38669	81.68	4.13	1162.16	4.82	198.63	170.68	0
G9606_12572	115704	EVI5L	80.95	0	20.57	4.62	2.63	16.59	3.24
G9606_49577	BGIG9606_38586	BGIG9606_38586	80.58	0	5.73	0.41	63.09	80.9	0.93
C9606_20686	hsa_circ_0057657	hsa_circ_0057657	80.531	0	0	0	0	0	0
G9606_6104	5695	PSMB7	80.52	0	0	0	5.25	7.21	0.77
C9606_46107	hsa_circ_0085143	hsa_circ_0085143	80.365	0	80.027	0	25.968	0	0
C9606_22878	hsa_circ_0000874	hsa_circ_0000874	80.282	0	0	0	5.177	5.819	0
G9606_20762	801	CALM1	79.98	14.15	23.24	0	29.78	37.48	5.73
C9606_129452	hsa_circ_0065305	hsa_circ_0065305	79.95	0	0	0	6.656	0	0
C9606_63495	hsa_circ_0052598	hsa_circ_0052598	79.784	0	34.017	0	4.109	0	0
G9606_24265	5880	RAC2	79.63	0	311.06	0	83.23	10.12	0
C9606_39931	hsa_circ_0109450	hsa_circ_0109450	79.619	0	0	0	4.52	0	0
G9606_9962	55845	BRK1	79.46	0	0.56	0.44	3.79	0	0.66
G9606_1500	201595	STT3B	79.44	0.22	23.41	0	2.36	0	10.86
G9606_8357	64786	TBC1D15	79.43	0.69	2.02	1.9	22.54	2.74	18.76
C9606_3038	hsa_circ_0066639	hsa_circ_0066639	79.37	0	0	0	0	0	0
G9606_11109	55812	SPATA7	79.21	0	2.74	0	2.35	0.26	0.28
G9606_32660	102724231	C3orf86	79.14	0	0	0.14	1.01	0	9.7
G9606_7999	256987	SERINC5	79.05	0.95	0	80.73	0.01	0.05	3.03
G9606_17899	6992	PPP1R11	78.92	0	0	0	51.95	0.22	0.24
C9606_18373	hsa_circ_0025195	hsa_circ_0025195	78.872	35.173	143.263	0	142.329	0	0
G9606_12314	1434	CSE1L	78.78	0.2	248	0	15.55	0.68	4.26
G9606_1738	2895	GRID2	78.62	0	0.53	0.57	0.09	0.33	18.39
G9606_10337	51315	KRCC1	78.58	0	1.71	0	0.73	0	0
G9606_9923	5473	PPBP	78.49	22.58	1198.4	0	614.29	359.88	1.49
G9606_16755	29085	PHPT1	78.41	0	0	0	0.92	0	0.96
C9606_119594	hsa_circ_0025190	hsa_circ_0025190	78.375	29.143	181.423	0	176.597	429.124	0
G9606_7553	55233	MOB1A	78.17	11.58	10.31	0.35	11.09	88.96	0.16
G9606_52667	BGIG9606_54491	BGIG9606_54491	78.17	66.8	107.82	0.56	25.88	56.83	0
G9606_9767	6281	S100A10	78.03	0	12.94	0	79.66	67.62	0
G9606_13112	102723714	LOC102723714	77.77	0.62	0.1	0	0	0	5.2
G9606_2913	120	ADD3	77.69	61.73	1.33	0	5.79	0	35.06
G9606_13469	2771	GNAI2	77.59	0	33.69	0.19	15.61	4.16	1.84
G9606_17900	54676	GTPBP2	77.57	0	1.95	0	2.19	0	23.54
G9606_20976	101928767	LINC02328	77.56	0	2.4	0	0	0	1.8
C9606_10311	hsa_circ_0020820	hsa_circ_0020820	77.545	0	0	0	0	0	0
G9606_26237	8338	HIST2H2AC	77.54	0	32.57	0	38.61	29.3	0
G9606_4126	401145	CCSER1	77.47	2.37	74.19	0.1	27.71	27.59	3.64
G9606_49309	BGIG9606_55367	BGIG9606_55367	77.14	0	0	0	0	0	0
C9606_56702	hsa_circ_0047662	hsa_circ_0047662	76.965	0	0	0	38.623	19.88	0
G9606_35576	8665	EIF3F	76.92	0	3.64	0	49.06	66.4	1.86
G9606_37502	BGIG9606_43415	BGIG9606_43415	76.79	11162.9	3261.44	9680.44	66.46	2559.96	5211.66
G9606_27544	148413	LOC148413	76.69	0	0	0	7.31	0	0.69
G9606_18565	100506710	EBLN3P	76.57	0	0.08	0	1.27	0	0.31
G9606_7065	55103	RALGPS2	76.4	0.55	0	0	13.55	0.06	1.31
C9606_94540	hsa_circ_0017240	hsa_circ_0017240	76.218	0	0	0	0	0	0
G9606_5740	3652	IPP	76.21	0.54	26.34	0.22	0	0	1.9
G9606_51314	BGIG9606_44653	BGIG9606_44653	76.18	0	5.55	0	7.31	38.33	0.87
C9606_4026	hsa_circ_0121309	hsa_circ_0121309	76.135	0	0	0	0	0	0
G9606_55660	BGIG9606_37246	BGIG9606_37246	76.11	297.85	773.39	1517.5	13.05	214.66	5437.8
C9606_86519	hsa_circ_0091418	hsa_circ_0091418	76.052	2075.19	123.856	0	24.817	0	0
G9606_1318	3295	HSD17B4	75.95	0	0.08	0	6.06	0.27	0
C9606_134530	hsa_circ_0051895	hsa_circ_0051895	75.804	0	5.669	0	50.867	56.732	0
C9606_101688	hsa_circ_0048250	hsa_circ_0048250	75.721	28.138	134.104	0	62.29	59.156	0
G9606_21747	100188949	LINC00426	75.72	1.43	2.38	0	0.03	0.7	43.69
G9606_20143	2029	ENSA	75.6	0.57	0.2	0	5.21	22.8	1.06
G9606_9239	498	ATP5F1A	75.56	0	5.59	0.21	5.16	0.1	4.01
C9606_53901	hsa_circ_0089353	hsa_circ_0089353	75.389	0	6.106	0	50.374	0	26.173
G9606_20831	7803	PTP4A1	75.34	0	0	0	2.69	0	0
G9606_12276	2215	FCGR3B	75.3	0	0.11	0	29.61	0	0
C9606_50554	hsa_circ_0065287	hsa_circ_0065287	75.223	0	0	0	4.602	0	0
G9606_32333	10589	DRAP1	75.19	0.92	0	0	0.28	0.53	1.56
G9606_382	56935	SMCO4	75.1	0	0.13	0	15.93	2.19	10.36
G9606_13043	51199	NIN	75.03	0	5.54	11.16	2.26	0.05	1.9
G9606_12451	80342	TRAF3IP3	74.92	12.61	7.13	83.94	7.58	0	54.07
C9606_30672	hsa_circ_0086156	hsa_circ_0086156	74.808	0	81.771	0	40.842	0	0
C9606_8079	hsa_circ_0065292	hsa_circ_0065292	74.725	0	0	0	4.684	0	0
G9606_33453	8125	ANP32A	74.56	103.83	22.89	0	29.46	65.29	4.31
C9606_61440	hsa_circ_0076880	hsa_circ_0076880	74.477	0	0	0	3.041	0	0
G9606_36671	BGIG9606_40913	BGIG9606_40913	74.43	79.32	134.1	963.62	1.51	398.54	492.59
C9606_25225	hsa_circ_0013185	hsa_circ_0013185	74.394	0	242.26	0	168.954	32.972	0
C9606_29420	hsa_circ_0088652	hsa_circ_0088652	74.394	0	35.543	0	28.186	58.671	0
G9606_8679	65125	WNK1	74.27	0.06	8.6	0.05	12.31	25.42	0.38
G9606_8443	4670	HNRNPM	74.1	3.94	1.28	0	4.91	51.16	0
G9606_1010	5636	PRPSAP2	74.01	0	0	0	0	0	2.32
C9606_113100	hsa_circ_0121307	hsa_circ_0121307	73.979	0	0	0	0	0	0
G9606_12713	7086	TKT	73.95	0	0.1	0	12.15	0	0.37
C9606_131787	hsa_circ_0050052	hsa_circ_0050052	73.813	0	8.504	0	29.583	73.703	27.108
G9606_27552	51081	MRPS7	73.8	0	0	0	0	0	0
G9606_12980	116328	C8orf34	73.73	498.18	262.06	1293.05	4.11	51.69	362.06
C9606_95311	hsa_circ_0047661	hsa_circ_0047661	73.647	0	0	0	36.486	24.244	0
C9606_5249	hsa_circ_0003207	hsa_circ_0003207	73.564	0	4.361	0	0	0	0
C9606_123043	hsa_circ_0086155	hsa_circ_0086155	73.564	14.069	150.022	0	43.718	17.456	0
G9606_3078	767558	LUZP6	73.38	0	3.75	0	4.45	1.91	0
G9606_12750	6009	RHEB	73.36	0.23	1.71	0	0.41	0.13	3.85
C9606_115846	hsa_circ_0099215	hsa_circ_0099215	73.315	0	77.192	0	216.781	21.335	0
G9606_53328	BGIG9606_41033	BGIG9606_41033	73.06	169.9	224.38	0	81.96	105.4	0.45
C9606_132967	hsa_circ_0025189	hsa_circ_0025189	72.984	10.049	152.857	0	157.614	674.477	0
C9606_65740	hsa_circ_0088651	hsa_circ_0088651	72.901	0	46.446	0	23.585	55.762	0
G9606_730	7982	ST7	72.89	0	3.15	0	3.64	0	0
G9606_18710	729082	OIP5-AS1	72.53	8.67	6.88	2.29	10.27	1.18	41.73
G9606_44299	BGIG9606_46494	BGIG9606_46494	72.26	0	0	0	27.4	0	0
G9606_3421	23007	PLCH1	71.94	896.6	950.55	4652.51	15.65	245.4	1662.53
G9606_17134	5478	PPIA	71.86	0	10.7	0	199.59	63.71	22.01
G9606_6946	10728	PTGES3	71.66	0	1.88	0	5.56	0.18	0
C9606_5056	hsa_circ_0065300	hsa_circ_0065300	71.491	0	0	0	0	0	0
C9606_126861	hsa_circ_0089351	hsa_circ_0089351	71.408	0	0	0	21.777	6.788	31.781
G9606_54099	BGIG9606_37794	BGIG9606_37794	71.39	1322.42	496.32	3114.07	6.33	320.67	829.33
G9606_2702	9079	LDB2	71.26	1130.76	324.08	2438.9	13.36	338.81	740.1
G9606_2467	800	CALD1	71.2	0.15	28.47	0	4.14	4.27	2.07
G9606_16167	23753	SDF2L1	71.18	0	0	0	0	0	0.45
G9606_14492	5552	SRGN	71.1	46.05	51.27	0	39.21	0.06	3.91
G9606_19542	101927118	LOC101927118	71	0.33	17.49	0	28.17	118.45	4.84
G9606_3615	51569	UFM1	70.92	20.01	3.62	0	0.75	0	3.94
G9606_4272	8672	EIF4G3	70.7	0	42.82	0	12.65	13.28	10.55
G9606_35373	79150	MGC4859	70.35	0.61	2.72	0	13.67	6.16	0.75
G9606_6010	3183	HNRNPC	70.27	135.29	0.07	0.56	6.2	0.22	0.56
C9606_102217	hsa_circ_0087855	hsa_circ_0087855	70.247	0	19.843	0	1.068	0	0
C9606_70129	hsa_circ_0022774	hsa_circ_0022774	70.247	0	12.211	0	60.646	0	0
C9606_11820	hsa_circ_0084556	hsa_circ_0084556	70.164	375.845	2.617	0	27.447	0	0
G9606_34619	105370177	LINC02341	70.12	8650.58	39.89	89.17	92.21	827.3	3889.5
G9606_37800	BGIG9606_45295	BGIG9606_45295	70.02	0	4.7	0	16.14	0	0.52
C9606_98816	hsa_circ_0012179	hsa_circ_0012179	69.998	16.079	19.189	0	43.389	0	0
G9606_8702	3921	RPSA	69.93	0	4.54	0.46	65.68	98.27	2.65
C9606_42843	hsa_circ_0086480	hsa_circ_0086480	69.832	75.37	0	0	43.636	0	0
G9606_6708	57109	REXO4	69.63	0	0.24	0	0	0	0.22
G9606_20039	310	ANXA7	69.6	0	3.75	14.01	1.25	0.52	31.8
G9606_27531	1345	COX6C	69.59	0	0.71	0	6.55	0	0.43
G9606_5534	7170	TPM3	69.58	27.62	6.12	0.14	75.9	35.94	2.31
G9606_13398	9474	ATG5	69.53	0	0	18.54	0	0	0
G9606_5123	55196	KIAA1551	69.52	2.17	1.48	0	27.61	5.51	2.01
G9606_21666	51094	ADIPOR1	69.48	0	19.84	0	7.33	3.25	5.07
C9606_72552	hsa_circ_0025980	hsa_circ_0025980	69.417	0	0	0	15.942	0	0
C9606_69805	hsa_circ_0106438	hsa_circ_0106438	69.334	0	0	0	2.794	0	0
C9606_73090	hsa_circ_0047557	hsa_circ_0047557	69.252	0	0	0	22.434	0	0
G9606_14477	22872	SEC31A	69.25	0	0.16	0	1.45	1.39	19.91
C9606_97310	hsa_circ_0084775	hsa_circ_0084775	69.169	0	0	0	36.404	0	0
G9606_6211	101929050	LOC101929050	69.13	1227.71	877.86	3928.45	14.63	358.24	873.33
G9606_30603	166	AES	69.1	0	1.82	0	9.75	72.03	1.3
C9606_40845	hsa_circ_0050999	hsa_circ_0050999	69.086	963.732	286.962	0	126.634	280.749	0
G9606_22566	8664	EIF3D	69.06	0	0	0	0.32	0	0
C9606_3679	hsa_circ_0069472	hsa_circ_0069472	69.003	0	14.174	0	105.021	0	0
C9606_9790	hsa_circ_0074534	hsa_circ_0074534	68.92	0	27.475	0	29.994	0	0
G9606_23302	1719	DHFR	68.89	95.03	36.38	11.93	67.6	65.53	4.18
C9606_82838	hsa_circ_0128459	hsa_circ_0128459	68.837	0	0	0	2.63	0	0
C9606_83649	hsa_circ_0120684	hsa_circ_0120684	68.754	0	0	0	0	0	0
G9606_14328	84186	ZCCHC7	68.6	2.68	11.52	8.01	2.03	24.26	35.24
G9606_22337	124245	ZC3H18	68.52	0.76	5.05	0	4.15	0	1.78
G9606_6805	5720	PSME1	68.42	0	19.12	0	8.81	1.52	0.81
G9606_46829	BGIG9606_43590	BGIG9606_43590	68.12	0	42.06	199.12	0	0	6.95
C9606_66125	hsa_circ_0028414	hsa_circ_0028414	67.925	0	8.068	0	12.573	139.647	0
C9606_29434	hsa_circ_0079276	hsa_circ_0079276	67.842	68.336	430.006	0	490.181	126.555	0
G9606_24351	5660	PSAP	67.83	0.44	9.83	0	14.57	2.3	0.27
G9606_14158	2651	GCNT2	67.76	56.37	9.44	0	18	16.77	1.08
C9606_2779	hsa_circ_0052349	hsa_circ_0052349	67.759	0	0	0	29.748	9.698	0
G9606_5249	22980	TCF25	67.69	43.14	2.22	0.25	1.81	0.43	11.87
G9606_55894	BGIG9606_49940	BGIG9606_49940	67.59	32.04	256.77	1492.88	11.47	33.97	464.21
G9606_6705	4849	CNOT3	67.59	0	0.08	0	1.28	0	2.69
G9606_2944	388524	RPSAP58	67.35	0.43	4.38	0.25	4.36	184.07	3.05
G9606_36231	BGIG9606_43492	BGIG9606_43492	67.03	0	2.41	0	0.07	1.51	1.61
G9606_13036	401466	C8orf59	66.96	0	0	0	12.72	0	0.33
G9606_17076	54850	FBXL12	66.96	10.86	0	0	13.36	1.01	2.39
C9606_63241	hsa_circ_0131990	hsa_circ_0131990	66.763	0	0	0	3.287	0	0
C9606_27292	hsa_circ_0051903	hsa_circ_0051903	66.681	14.069	5.233	0	15.778	4.849	0
G9606_14575	1974	EIF4A2	66.67	0	0	0.27	3.41	0.15	1.97
C9606_130907	hsa_circ_0007567	hsa_circ_0007567	66.598	0	0	0	0	0	0
G9606_43825	BGIG9606_36312	BGIG9606_36312	66.59	7.1	0	0	0.53	0	7.46
C9606_131486	hsa_circ_0088518	hsa_circ_0088518	66.432	0	0	0	36.075	476.158	0
G9606_9638	128346	C1orf162	66.21	0	0.07	0	17.39	3.12	2.62
G9606_2781	374403	TBC1D10C	66.12	22.94	0	0	0	0	0
G9606_6377	204	AK2	66.01	3.74	0	0	0.19	2.3	9.14
G9606_11328	9910	RABGAP1L	65.96	81.41	90.73	538.25	22.29	39.57	340.52
G9606_49681	BGIG9606_40021	BGIG9606_40021	65.89	1.35	302.24	0	0.62	27.34	132.42
G9606_17685	51184	GPN3	65.58	0	8.64	0	0	0	45.48
G9606_6702	10898	CPSF4	65.56	0	0	0	0	0.21	2.25
C9606_62394	hsa_circ_0075382	hsa_circ_0075382	65.437	0	35.325	0	11.34	0	0
G9606_20732	26958	COPG2	65.39	0.39	8.69	1.02	1.65	0.1	8.68
G9606_4805	125144	LRRC75A-AS1	65.23	0	113.94	0	29.65	1.05	1.66
G9606_4420	4818	NKG7	65.07	0	4.3	0	7.03	194.99	0
G9606_15354	51667	NUB1	64.96	0	0	0	0.79	29.6	1.57
C9606_64702	hsa_circ_0075375	hsa_circ_0075375	64.939	0	0	0	48.895	0	0
G9606_3881	10873	ME3	64.69	0	0	0.51	0	0	3.91
C9606_102517	hsa_circ_0061110	hsa_circ_0061110	64.69	0	0	0	56.126	0	0
C9606_76996	hsa_circ_0089355	hsa_circ_0089355	64.69	321.579	9.158	0	50.949	0	0
G9606_7166	6787	NEK4	64.5	0	0.37	0.17	0.34	0.15	13.38
C9606_118045	hsa_circ_0076142	hsa_circ_0076142	64.358	0	0	0	26.296	0	0
G9606_26523	440311	LOC440311	64.3	2.79	51.62	0	10.29	0.93	1.88
C9606_72111	hsa_circ_0043928	hsa_circ_0043928	64.275	22.109	6.542	0	8.875	182.317	0
G9606_41177	BGIG9606_43635	BGIG9606_43635	64.24	0	0	0	5.52	22.11	0
G9606_4135	85442	KNDC1	64.18	179.72	26.56	306.82	9.72	82.64	25.41
G9606_5029	3150	HMGN1	64.04	0	16.03	0	48.22	58.14	8.79
C9606_130398	hsa_circ_0010875	hsa_circ_0010875	64.027	0	0	0	27.2	4.849	0
C9606_75141	hsa_circ_0088648	hsa_circ_0088648	63.778	0	10.249	0	33.117	26.669	0
G9606_6348	54987	C1orf123	63.66	0	21.65	0	0	0	0
C9606_6226	hsa_circ_0136059	hsa_circ_0136059	63.612	0	0	0	0	0	0
C9606_61161	hsa_circ_0035289	hsa_circ_0035289	63.529	0	0	0	6.41	0	0
G9606_11336	4332	MNDA	63.45	0	9.15	0	100.01	246.52	1.31
G9606_26774	729013	ZBED5-AS1	63.3	0.03	0.03	21.74	0.06	1.01	4.56
C9606_83825	hsa_circ_0079647	hsa_circ_0079647	63.114	0	0	0	42.732	0	0
G9606_6855	65117	RSRC2	63.03	0	0.4	0	3.54	18.01	0.67
C9606_30586	hsa_circ_0085698	hsa_circ_0085698	62.783	0	0	0	17.832	0	0
G9606_17656	4775	NFATC3	62.62	4.74	0.7	9.87	0.49	47.1	2.48
C9606_33356	hsa_circ_0085144	hsa_circ_0085144	62.617	0	31.4	0	19.229	14.547	0
G9606_24137	11345	GABARAPL2	62.53	37.31	15.13	0	9.42	0	0
C9606_101777	hsa_circ_0027099	hsa_circ_0027099	62.451	20.099	0	0	39.691	59.641	0
G9606_12045	57695	USP37	62.33	0	0	0	0.38	0	0.16
G9606_25084	4833	NME4	62.13	0	0	0.57	1.1	0	0.65
G9606_3870	100129434	LOC100129434	62.02	286.93	471.62	2025.97	18.56	245.55	1080.71
G9606_9154	55740	ENAH	61.82	0	0.76	0.25	0	0.6	1.42
G9606_2346	6158	RPL28	61.7	0	22.71	0	54.96	67.39	0.59
G9606_2712	8073	PTP4A2	61.63	3.28	167.45	6.52	121.54	2.58	5.97
C9606_100215	hsa_circ_0065307	hsa_circ_0065307	61.621	0	0	0	9.204	0	0
G9606_1252	9404	LPXN	61.54	0	0	0	0	6.85	0.13
G9606_10693	100423062	IGLL5	61.47	1.17	38.19	0	12.12	0	338.18
G9606_29311	440253	WHAMMP2	61.45	0	0	1.21	0.21	0	0.56
G9606_9483	962	CD48	61.38	77.48	0.84	0	23.88	432.94	7.07
G9606_3057	10325	RRAGB	61.38	249.73	199.2	436.21	7.48	147.48	466.78
C9606_33309	hsa_circ_0047556	hsa_circ_0047556	61.373	0	0	0	15.942	0	0
C9606_124258	hsa_circ_0076990	hsa_circ_0076990	61.207	0	0	0	19.887	6.304	0
G9606_91	27000	DNAJC2	61.04	0.44	0.15	0	0	1.28	0.27
G9606_543	2212	FCGR2A	60.97	0	2.7	0	2.52	0	37.04
C9606_124962	hsa_circ_0061107	hsa_circ_0061107	60.709	0	0	0	55.469	0	0
C9606_40381	hsa_circ_0037375	hsa_circ_0037375	60.709	0	0	0	7.642	22.305	0
G9606_20204	10412	NSA2	60.58	0	0	0	5.65	3.62	1.45
G9606_27694	10092	ARPC5	60.55	0	0	0	65.88	0.69	0
C9606_111169	hsa_circ_0126599	hsa_circ_0126599	60.543	0	8.94	0	11.998	0	0
C9606_114464	hsa_circ_0134229	hsa_circ_0134229	60.543	0	0	0	0	0	0
G9606_88	987	LRBA	60.49	1.97	7.18	0	0.37	16.87	3.08
G9606_32206	100131205	RPL21P28	60.48	10.12	2.37	0	3.72	121.33	0
G9606_12567	51529	ANAPC11	60.37	0	0	0	1.66	0	0.65
G9606_9495	8872	CDC123	60.36	0	0	0	9.7	0	4.41
C9606_69585	hsa_circ_0011982	hsa_circ_0011982	60.212	76.375	2.181	0	26.789	67.884	0
G9606_16170	8667	EIF3H	60.19	0	0	0	54.12	0.57	0
G9606_7843	2533	FYB1	60.15	154.61	9.59	0	57.92	16.88	2.32
C9606_121496	hsa_circ_0050216	hsa_circ_0050216	59.963	0	0	0	0	0	0
G9606_17209	101928891	LINC01637	59.85	0	0	0	0	0	0
C9606_40516	hsa_circ_0108615	hsa_circ_0108615	59.797	0	0	0	14.956	0	0
G9606_35629	5018	OXA1L	59.74	0	0	0	18.91	15.25	0
G9606_22977	105371574	LOC105371574	59.6	44.81	5.8	0	21.66	25.41	18.68
G9606_1683	346157	ZNF391	59.59	0	0	0	0	0	6.11
G9606_39820	BGIG9606_37916	BGIG9606_37916	59.58	851.21	2432.91	2353.38	49.75	736.95	10868.6
G9606_7838	7009	TMBIM6	59.38	0.33	75.18	0	1.19	0.27	0.41
G9606_8171	865	CBFB	59.29	0	0	0	8.82	61.57	1.01
G9606_15457	9184	BUB3	59.25	0	0	0	0.07	1.18	0
C9606_75954	hsa_circ_0069748	hsa_circ_0069748	59.216	0	10.467	0	13.066	0	0
G9606_31547	4860	PNP	59.2	0	0	0	0.04	0	0.68
G9606_8458	5250	SLC25A3	59.12	0	84.86	0.53	2.28	0.21	0.2
G9606_24614	123169	LEO1	59.06	4.43	6.56	3.26	0.94	85.09	197.66
C9606_83061	hsa_circ_0005435	hsa_circ_0005435	59.05	0	0	0	7.889	0	0
C9606_3501	hsa_circ_0001588	hsa_circ_0001588	59.05	0	0	0	14.874	243.413	0
C9606_54556	hsa_circ_0109002	hsa_circ_0109002	59.05	0	350.198	0	17.257	0	0
G9606_28070	9263	STK17A	59.03	0	0	0	0.29	0	0
G9606_38576	BGIG9606_55844	BGIG9606_55844	59	2516.56	0.05	0.06	0	0.58	0.96
C9606_48805	hsa_circ_0026886	hsa_circ_0026886	58.967	0	66.725	0	33.364	0	0
C9606_9949	hsa_circ_0001614	hsa_circ_0001614	58.885	0	0	0	5.177	0	0
G9606_24244	7520	XRCC5	58.85	0	214.92	0	6.93	10.34	0.72
C9606_82935	hsa_circ_0064382	hsa_circ_0064382	58.802	0	66.289	0	43.389	11.637	0
G9606_45997	BGIG9606_45605	BGIG9606_45605	58.8	700.11	830.17	2291.51	18.71	512.8	4984.25
G9606_35369	101927647	LOC101927647	58.78	41.54	91.31	0.1	9.22	25.03	7.81
G9606_1762	9792	SERTAD2	58.67	2.05	0	5.73	6.3	0	1.79
G9606_16473	2876	GPX1	58.63	0	264	0.51	60.54	32.13	0.39
G9606_17129	101929307	LOC101929307	58.57	0	0.25	0.24	0	0	15.98
C9606_81427	hsa_circ_0101802	hsa_circ_0101802	58.47	0	0	0	7.478	44.125	0
G9606_21874	51280	GOLM1	58.45	0	0.07	0	0.02	0	0.12
C9606_37806	hsa_circ_0102684	hsa_circ_0102684	58.387	0	0	0	0.822	0	0
C9606_116576	hsa_circ_0058066	hsa_circ_0058066	58.387	0	0	0	0	0	0
C9606_36799	hsa_circ_0132320	hsa_circ_0132320	58.221	0	0	0	5.095	0	0
C9606_46239	hsa_circ_0088898	hsa_circ_0088898	58.221	0	28.347	0	5.341	0	0
C9606_104116	hsa_circ_0131994	hsa_circ_0131994	58.055	0	0	0	0	0	0
G9606_41807	BGIG9606_42425	BGIG9606_42425	57.93	42.96	167.07	182.87	6.57	49.76	175.95
G9606_4532	1499	CTNNB1	57.91	0	7	0	3	54.37	4.2
G9606_13691	4869	NPM1	57.76	23.72	4.32	4.4	60.15	31.16	2.36
G9606_13360	105377703	LOC105377703	57.74	30.78	111.14	340.79	12.96	30.94	119.38
G9606_15528	9589	WTAP	57.69	0	19.85	0	3.34	17.89	0.87
G9606_15721	55907	CMAS	57.66	0	0	0	1.5	0	1.36
C9606_98451	hsa_circ_0091060	hsa_circ_0091060	57.558	0	11.339	0	3.369	0	0
G9606_14714	3251	HPRT1	57.54	0	0	0	0.48	0	8.78
C9606_30429	hsa_circ_0138632	hsa_circ_0138632	57.475	0	379.417	0	0	0	0
G9606_10690	80167	ABHD18	57.38	0.22	0.08	0	0.1	0	12.88
G9606_7014	246184	CDC26	57.15	0	0	0	1.28	0	0
C9606_59424	hsa_circ_0033485	hsa_circ_0033485	57.143	0	0	0	6.903	0	0
C9606_2435	hsa_circ_0137997	hsa_circ_0137997	57.143	0	0	0	0	0	0
G9606_12308	25901	CCDC28A	57.1	0	0.14	0	0.03	0	0
C9606_78178	hsa_circ_0012275	hsa_circ_0012275	57.06	0	0	0	0	0	0
G9606_16894	55024	BANK1	57.04	0	3.22	0	2.38	0	4.39
C9606_52827	hsa_circ_0050133	hsa_circ_0050133	56.977	0	3.707	0	35.747	0	88.801
G9606_1321	57794	SUGP1	56.9	0	0.11	0.25	0.96	0	0.36
C9606_122502	hsa_circ_0029706	hsa_circ_0029706	56.811	0	0	0	0	0	0
G9606_44342	BGIG9606_43272	BGIG9606_43272	56.55	253.08	397.93	4415.55	3.39	252.13	771.17
G9606_59976	BGIG9606_64849	BGIG9606_64849	56.52	0	0	0	0	0	1.12
G9606_13540	9782	MATR3	56.5	0.95	1.16	1.12	4.61	7.36	27.1
C9606_3828	hsa_circ_0075393	hsa_circ_0075393	56.479	0	2.181	0	6.081	0	0
C9606_112894	hsa_circ_0114987	hsa_circ_0114987	56.479	0	0	0	0	0	0
C9606_122516	hsa_circ_0067785	hsa_circ_0067785	56.479	0	0	0	0	0	0
G9606_506	253832	ZDHHC20	56.39	0	386.53	0.35	7.6	0.51	1.73
G9606_29004	283991	UBALD2	56.24	0	0	0	4.8	0	0.46
G9606_7821	7351	UCP2	56.18	2.27	14.43	0	12.2	9.39	0.66
G9606_19172	9114	ATP6V0D1	56.17	0	4.59	0	16.05	0	0.65
C9606_100048	hsa_circ_0102683	hsa_circ_0102683	56.148	0	0	0	0.822	0	0
G9606_7182	84790	TUBA1C	56.1	0.24	127.89	0.4	26.8	55.57	4.97
G9606_925	81887	LAS1L	56.09	0.27	2.26	0	0.46	5.47	0.15
G9606_8247	1265	CNN2	56.07	352.03	31.93	0	105.85	106.99	9.29
G9606_51881	BGIG9606_44064	BGIG9606_44064	56.01	0	0	0	0.68	0	0
G9606_418	4925	NUCB2	56	0	42.37	0	1.68	0.43	0.34
C9606_57635	hsa_circ_0066695	hsa_circ_0066695	55.982	0	6.542	0	43.636	0	0
C9606_15258	hsa_circ_0079274	hsa_circ_0079274	55.982	66.326	446.142	0	308.736	15.031	23.369
C9606_122676	hsa_circ_0000031	hsa_circ_0000031	55.899	0	0	0	24.242	6.788	0
G9606_13165	5305	PIP4K2A	55.88	0	26.27	0	11.84	1.03	0.11
G9606_48020	BGIG9606_52404	BGIG9606_52404	55.84	2477	1026.05	3073.54	17.21	531.14	1679.19
G9606_35887	5037	PEBP1	55.75	0	3.88	0	0.09	0	1.04
G9606_10981	3429	IFI27	55.68	0	10.7	0	8.54	0	1.93
G9606_38862	BGIG9606_45979	BGIG9606_45979	55.67	851.78	1436.96	1557.62	34.99	269.24	4985.06
G9606_27268	84967	LSM10	55.64	0	0.24	0	0	158.06	0.42
C9606_54189	hsa_circ_0126531	hsa_circ_0126531	55.567	0	0	0	0	0	0
G9606_3104	55297	CCDC91	55.53	0	0	0.25	0.06	0	0.11
G9606_2471	8932	MBD2	55.53	0.47	0.12	0	12.67	0	0.22
G9606_13829	10135	NAMPT	55.47	0	2.08	0	31.36	16.2	0
G9606_32023	27335	EIF3K	55.46	0	0	0	5.18	0	0
G9606_31977	2058	EPRS	55.43	0	0	0	1.24	0.63	12.64
G9606_13258	3071	NCKAP1L	55.33	0	47.66	0	1.55	8.28	1.71
C9606_127458	hsa_circ_0001691	hsa_circ_0001691	55.235	0	0	0	45.937	0	0
G9606_2108	9636	ISG15	55.22	0	0	0	4.77	0	0
C9606_65883	hsa_circ_0009338	hsa_circ_0009338	55.152	0	0	0	2.137	0	0
C9606_90208	hsa_circ_0066636	hsa_circ_0066636	55.152	0	0	0	0	0	0
G9606_7018	3190	HNRNPK	55.1	123.76	1.61	0	32.85	0.13	1.21
G9606_14046	51506	UFC1	54.85	0	39.64	0.13	8.13	0.09	2.52
G9606_23193	285605	DTWD2	54.77	3.12	3.9	0.09	6.26	6.43	2.43
G9606_29474	10111	RAD50	54.66	0	0	0	1.01	0	0.12
C9606_124444	hsa_circ_0065299	hsa_circ_0065299	54.655	0	0	0	0	0	0
G9606_5107	105377329	LOC105377329	54.62	1.45	0.03	0.1	20.89	103.22	1.92
G9606_24820	9255	AIMP1	54.51	0.14	5.17	0.22	2.5	0	1.81
G9606_22871	51379	CRLF3	54.51	0	0.5	0	4.2	0	5.5
G9606_17866	9167	COX7A2L	54.47	0	0	178.28	0.1	0	2.43
C9606_134782	hsa_circ_0061113	hsa_circ_0061113	54.406	14.069	0	0	7.889	18.426	0
C9606_125291	hsa_circ_0075394	hsa_circ_0075394	54.406	0	12.211	0	16.764	0	0
G9606_17748	527	ATP6V0C	54.36	39.69	52.47	0	68.23	0	0
C9606_25105	hsa_circ_0005341	hsa_circ_0005341	54.157	0	0	0	37.883	0	0
G9606_17987	6280	S100A9	54.12	21.5	193.84	0	1448.16	519.9	5.59
G9606_17705	11168	PSIP1	54.08	0	19.59	0	7.15	59.26	0.33
C9606_94215	hsa_circ_0073932	hsa_circ_0073932	54.074	0	0	0	0	0	0
C9606_102168	hsa_circ_0076046	hsa_circ_0076046	54.074	0	3.707	0	80.861	16.486	0
G9606_27474	7251	TSG101	53.96	0	0	0	4.42	5.12	0.81
G9606_6370	80010	RMI1	53.86	0	0	0	0.46	0	0
G9606_27526	347689	SOX2-OT	53.84	0	2.12	0	0	2.62	63.44
G9606_33932	9978	RBX1	53.83	1.29	0	0	18.64	23.28	0
G9606_39634	BGIG9606_41254	BGIG9606_41254	53.81	0	0	0	0.13	23.21	0
G9606_21181	7136	TNNI2	53.8	0	0	0.45	0	0	7.97
G9606_3581	5498	PPOX	53.75	0.26	0	0	0	0	3.95
G9606_1634	7786	MAP3K12	53.73	460.76	181.16	534.54	10.04	956.89	456.47
G9606_4717	4126	MANBA	53.72	0	0.07	0	1.66	1.86	2.85
G9606_6634	38	ACAT1	53.6	0	0	0	0.27	0	8.67
G9606_23795	377	ARF3	53.55	4.67	0.49	1.02	9.74	1.85	15.07
C9606_81612	hsa_circ_0022775	hsa_circ_0022775	53.494	0	16.79	0	68.617	0	0
G9606_15410	10011	SRA1	53.46	0	0	0	0	0	0.31
C9606_57892	hsa_circ_0051900	hsa_circ_0051900	53.411	20.099	6.542	0	35.664	0	0
G9606_18385	401505	TOMM5	53.28	0	0	0.7	0	150.5	0.53
G9606_38099	BGIG9606_52366	BGIG9606_52366	53.27	45.69	59.53	2.74	26.46	25.44	0.19
G9606_19908	27243	CHMP2A	53.27	0	0	0	16.01	42.26	0
G9606_3698	51692	CPSF3	53.26	0	3.8	0	0.5	0	1.66
G9606_20371	80352	RNF39	53.23	0	0	0	0	0.06	0.29
C9606_73556	hsa_circ_0060754	hsa_circ_0060754	53.079	0	0	0	0	0	0
G9606_3944	348262	MCRIP1	53.07	0	0	0	0	0	4.94
C9606_5386	hsa_circ_0050997	hsa_circ_0050997	52.996	1392.84	207.589	0	88.832	183.772	0
C9606_68720	hsa_circ_0073931	hsa_circ_0073931	52.83	0	0	0	0	0	0
C9606_20496	hsa_circ_0051902	hsa_circ_0051902	52.83	0	0	0	4.273	0	0
C9606_134264	hsa_circ_0075381	hsa_circ_0075381	52.747	0	0	0	12.08	0	0
C9606_128689	hsa_circ_0025183	hsa_circ_0025183	52.664	0	38.596	0	54.483	0	0
C9606_95445	hsa_circ_0116909	hsa_circ_0116909	52.664	0	0	0	10.601	0	0
G9606_50673	BGIG9606_43799	BGIG9606_43799	52.65	938.06	569.85	1905.54	3.87	72.62	321.23
G9606_35663	124641	OVCA2	52.63	0	0	0	0.82	0	0
C9606_68880	hsa_circ_0079818	hsa_circ_0079818	52.498	0	0	0	0	0	0
G9606_20922	29802	VPREB3	52.35	0	0	0.72	0	221.56	0
C9606_101832	hsa_circ_0040956	hsa_circ_0040956	52.25	0	2.399	0	62.207	27.154	0
G9606_24322	51765	STK26	52.19	218.54	514.91	3099.04	19.57	566.07	1456.38
C9606_5365	hsa_circ_0051000	hsa_circ_0051000	52.084	588.891	86.132	0	86.203	162.437	0
G9606_59896	BGIG9606_68341	BGIG9606_68341	52.06	0	0.4	0	0.1	0	0
G9606_10695	3843	IPO5	52.06	0.75	0.21	1.56	5.23	4.85	2.2
G9606_20911	54793	KCTD9	51.96	0	1.44	0	0.76	4.93	7.78
G9606_4250	5094	PCBP2	51.96	4.69	14.09	0	25.44	68.19	0.24
G9606_2486	6046	BRD2	51.9	0	8.01	9.68	0.24	34.16	54.67
C9606_18184	hsa_circ_0120685	hsa_circ_0120685	51.835	95.469	0	0	8.218	0	0
C9606_65442	hsa_circ_0003580	hsa_circ_0003580	51.835	0	0	0	0	0	0
G9606_2610	6418	SET	51.79	0.24	32	0.45	2.89	12.73	0.42
G9606_20738	1536	CYBB	51.78	55.01	63.95	898.44	3.53	64.81	103.33
G9606_14469	102724902	LOC102724902	51.6	0	0	0	6.96	0	0
C9606_14915	hsa_circ_0011462	hsa_circ_0011462	51.503	18.089	0	0	0	0	0
G9606_13337	6902	TBCA	51.41	106.59	0	0	3.76	2.2	0.13
G9606_1524	10645	CAMKK2	51.33	0	6.54	0	9.27	0	2.89
G9606_10035	81608	FIP1L1	51.32	1.39	2.97	0	4.58	0	0.23
G9606_11766	1667	DEFA1	51.29	59	16.65	0	673.32	0.76	0.41
G9606_12916	728358	DEFA1B	51.29	59	16.65	0	696.97	0.76	0.41
G9606_8791	23047	PDS5B	51.03	0	0	0	2.98	0.07	0
C9606_134843	hsa_circ_0000118	hsa_circ_0000118	51.006	147.725	0	0	53.25	89.219	0
G9606_7972	645638	WFDC21P	50.99	0	0	0	0	0	0.79
G9606_18469	27161	AGO2	50.96	0.09	0	0.66	0.17	0	29.24
C9606_118186	hsa_circ_0122058	hsa_circ_0122058	50.923	0	0	0	0	0	0
G9606_29777	104472715	SNHG14	50.65	1.48	6.91	2.92	1.22	21.79	44.79
C9606_31853	hsa_circ_0012248	hsa_circ_0012248	50.591	0	0	0	0	0	0
C9606_59984	hsa_circ_0014205	hsa_circ_0014205	50.591	0	0	0	237.818	6.304	0
G9606_6206	1521	CTSW	50.56	0	0.84	0	0	0	0
G9606_11089	64422	ATG3	50.52	0.88	130.42	0	11.04	0	0.55
G9606_7971	121512	FGD4	50.5	0	0.08	0.15	0.73	0.38	3.1
G9606_4127	102723508	KANTR	50.45	301.55	314.74	1463.36	16.46	128.61	471.8
G9606_1383	7879	RAB7A	50.45	0	25.99	0	77.19	3.2	0.83
C9606_93490	hsa_circ_0042700	hsa_circ_0042700	50.425	33.163	8.722	0	24.817	9.698	0
G9606_2365	9295	SRSF11	50.41	0	1.83	0	2.36	1.99	2.23
G9606_1906	8301	PICALM	50.39	0.82	0.09	0	17.7	150.82	1.69
G9606_16111	9425	CDYL	50.35	0	30.41	0	0.65	1.03	2.41
G9606_4317	129531	MITD1	50.29	1.43	11.16	0	0	0.46	0
G9606_1922	4154	MBNL1	50.28	1.77	8.98	0	55.49	10.26	0
G9606_12802	170425	LINC00858	50.27	756.93	424.73	2077.38	10.01	344.71	1081.56
C9606_128290	hsa_circ_0065847	hsa_circ_0065847	50.259	0	11.993	0	13.97	0	0
G9606_13449	51701	NLK	50.22	0	0.14	0	4	0	0.5
G9606_17765	133619	PRRC1	50.21	0.13	0	0	0.77	0.98	0.16
C9606_16880	hsa_circ_0052343	hsa_circ_0052343	50.01	0	3.489	0	16.682	0	0
G9606_10661	100507412	LOC100507412	49.93	76.33	58.07	85.62	10.4	42.52	33.07
C9606_85860	hsa_circ_0075374	hsa_circ_0075374	49.927	0	0	0	78.56	194.924	0
C9606_68961	hsa_circ_0051764	hsa_circ_0051764	49.845	365.796	2.399	0	8.135	0	0
G9606_40867	BGIG9606_43079	BGIG9606_43079	49.71	34.17	90.56	356.82	1.51	15.5	657.55
G9606_33056	221504	ZBTB9	49.62	0.23	0	0	2.29	0	2.4
C9606_117784	hsa_circ_0024717	hsa_circ_0024717	49.596	0	7.414	0	7.232	99.402	0
C9606_88146	hsa_circ_0025173	hsa_circ_0025173	49.596	0	12.647	0	102.967	0	0
C9606_109846	hsa_circ_0027098	hsa_circ_0027098	49.513	0	5.669	0	27.693	0	0
G9606_21839	51170	HSD17B11	49.49	0.33	0	0.51	11.58	0	0
G9606_5409	3162	HMOX1	49.46	0	0	0	0	5.89	0.24
G9606_2757	55294	FBXW7	49.34	0.64	10.48	0	30.25	0.1	4.35
G9606_14820	2113	ETS1	49.25	3.15	1.44	0	11.96	73.58	5.46
G9606_9378	27316	RBMX	49.15	0	0	0	6.46	0	1.41
G9606_15963	5501	PPP1CC	49.12	0	4.99	5.47	4.29	19.68	6.97
G9606_10321	11189	CELF3	49.08	19.34	0	0	0.27	0	1.03
G9606_33311	317772	HIST2H2AB	49.02	0	0	0	31.63	0	1.83
G9606_51627	BGIG9606_53848	BGIG9606_53848	49.01	1693.66	726.22	7.47	197.28	2927.14	4.94
G9606_159	5127	CDK16	48.97	0	0	0	0	0	0.78
C9606_71327	hsa_circ_0047389	hsa_circ_0047389	48.932	0	0	0	0	0	0
G9606_37764	BGIG9606_38948	BGIG9606_38948	48.93	165.15	160.38	222.9	10.09	42.89	288.2
G9606_23068	101929596	LOC101929596	48.91	2.37	21.99	1.8	49.15	6.97	28.55
G9606_15563	5573	PRKAR1A	48.85	0	3.24	0	55.78	13.48	0.89
G9606_13848	837	CASP4	48.82	0	16.64	0	16.61	0	0
G9606_12568	4706	NDUFAB1	48.77	0	0	0	1.46	0	0
C9606_91918	hsa_circ_0032055	hsa_circ_0032055	48.766	0	0	0	0	0	0
C9606_84698	hsa_circ_0013002	hsa_circ_0013002	48.766	854.194	869.825	51367.2	17.421	748.664	3193.09
G9606_29136	56910	STARD7	48.63	0	0	0	10.95	0.12	0
C9606_58229	hsa_circ_0106144	hsa_circ_0106144	48.6	466.289	0	0	5.259	0	0
G9606_10529	9844	ELMO1	48.56	0	0.54	0	12.66	0	1.89
G9606_15300	9169	SCAF11	48.51	0	2.96	0.07	2.23	0	1.2
G9606_9715	7818	DAP3	48.43	0	0	0	2.15	0	0.25
C9606_93989	hsa_circ_0058065	hsa_circ_0058065	48.352	0	0	0	0	0	0
G9606_24299	6923	ELOB	48.34	0	3.07	0	15.72	1.48	0
C9606_21856	hsa_circ_0038989	hsa_circ_0038989	48.103	0	0	0	8.793	0	0
G9606_27560	404734	ANKHD1-EIF4EBP3	48.07	103.43	529.3	3310.01	6.64	68.68	558.25
G9606_14889	4155	MBP	48.03	0	1.39	0.39	5.87	1.17	5.63
C9606_128568	hsa_circ_0075512	hsa_circ_0075512	48.02	0	0	0	0	0	0
G9606_1379	105375508	LOC105375508	47.94	562.41	586.56	1214.94	0.5	141.16	211.36
C9606_96002	hsa_circ_0035540	hsa_circ_0035540	47.854	0	0	0	26.625	0	0
G9606_51937	BGIG9606_36479	BGIG9606_36479	47.85	111.99	138.95	200.03	1.24	43.87	226.2
G9606_14951	29108	PYCARD	47.61	1.8	0	0	22.61	50.99	0
C9606_98127	hsa_circ_0055387	hsa_circ_0055387	47.605	0	10.685	0	14.956	0	0
G9606_36623	BGIG9606_55521	BGIG9606_55521	47.57	0	0	0	0.72	0	19.11
G9606_11505	107986254	LOC107986254	47.47	0	0	0.09	0	0	0.14
G9606_14488	8721	EDF1	47.46	0	4.19	0	26.17	0.59	0.57
G9606_657	10578	GNLY	47.35	0	0	0.34	0	0	2.16
G9606_61788	BGIG9606_65794	BGIG9606_65794	47.33	44.91	97.76	2.14	0	19.48	858.26
G9606_26665	101928166	LOC101928166	47.31	18.42	21.4	43.13	0.27	15.37	116.47
G9606_35145	8346	HIST1H2BI	47.29	0	0	0	2.56	0	0
C9606_18139	hsa_circ_0085145	hsa_circ_0085145	47.191	0	21.806	0	1.808	23.275	0
C9606_47185	hsa_circ_0075386	hsa_circ_0075386	47.191	0	36.851	0	6.163	0	0
C9606_70433	hsa_circ_0023920	hsa_circ_0023920	47.191	0	0	0	26.132	462.581	0
G9606_18124	51125	GOLGA7	47.15	0	0	0	2.95	0	0.91
G9606_7563	203068	TUBB	47.07	0	4.15	0	20.77	8.05	1.81
C9606_18408	hsa_circ_0140788	hsa_circ_0140788	46.942	0	0	0	0	0	0
C9606_101920	hsa_circ_0013877	hsa_circ_0013877	46.859	173.854	73.485	149.831	26.214	320.025	53.28
C9606_3183	hsa_circ_0023925	hsa_circ_0023925	46.859	0	0	0	38.787	453.369	0
C9606_95519	hsa_circ_0082792	hsa_circ_0082792	46.859	0	0	0	0	0	0
G9606_31107	5870	RAB6A	46.8	0.48	11.43	0.17	15.71	4.37	12.84
C9606_25021	hsa_circ_0079272	hsa_circ_0079272	46.776	16.079	26.385	0	94.174	108.614	0
C9606_31448	hsa_circ_0105973	hsa_circ_0105973	46.693	0	0	0	21.612	0	0
C9606_51339	hsa_circ_0105411	hsa_circ_0105411	46.693	0	0	0	0	0	0
C9606_90577	hsa_circ_0025194	hsa_circ_0025194	46.61	34.168	163.324	0	97.543	262.808	0
C9606_26237	hsa_circ_0123959	hsa_circ_0123959	46.527	0	0	0	1.726	0	0
G9606_1103	831	CAST	46.33	0.86	2.98	0	24.98	0.4	0
C9606_88272	hsa_circ_0008569	hsa_circ_0008569	46.278	0	0	0	0	0	0
G9606_36177	BGIG9606_38718	BGIG9606_38718	46.24	0	13.82	1.16	5.01	53.44	131.16
C9606_53122	hsa_circ_0096660	hsa_circ_0096660	46.195	0	0	0	43.389	266.202	0
C9606_121717	hsa_circ_0026887	hsa_circ_0026887	46.195	0	19.407	0	62.29	0	0
G9606_30581	5691	PSMB3	46.15	0	1.68	0	6.57	21.86	0.65
G9606_29608	3184	HNRNPD	46.14	0	0	0	11.22	0	0
G9606_2192	152007	GLIPR2	46.06	0	0.11	0	9.83	0	2.35
G9606_1369	26130	GAPVD1	45.98	7.05	24.72	0.24	19.51	3.07	3.43
C9606_93403	hsa_circ_0009333	hsa_circ_0009333	45.947	0	86.132	0	7.889	0	0
G9606_27925	10063	COX17	45.88	0	0	0	22.44	0.27	0.85
G9606_19782	471	ATIC	45.88	0	0.55	0	0	0.34	3.13
G9606_27394	8565	YARS	45.8	0	0	0	2.01	9.98	1.47
C9606_17889	hsa_circ_0054692	hsa_circ_0054692	45.781	0	0	0	0	0	0
C9606_104387	hsa_circ_0050050	hsa_circ_0050050	45.781	0	11.121	0	29.748	51.398	18.695
G9606_28281	140597	TCEAL2	45.78	0	0	0	0	0	0
G9606_10828	10983	CCNI	45.75	188.7	21.2	0	60.78	0	0
G9606_5264	8204	NRIP1	45.74	7.45	8.59	0	1.09	0.05	1.87
G9606_21044	4067	LYN	45.73	0.28	6.26	0	16.43	42.56	1.4
G9606_3522	414235	PRR26	45.7	24.27	36.67	0.48	2.2	0.82	126.77
C9606_101858	hsa_circ_0026645	hsa_circ_0026645	45.698	0	0	0	13.477	0	0
G9606_1189	81611	ANP32E	45.69	4.44	13.7	0	8.08	0	0.12
G9606_13495	84343	HPS3	45.64	0	1.23	0	5.96	2.16	19.91
G9606_4705	140890	SREK1	45.62	0	0	0.08	4.09	0	0.59
C9606_107444	hsa_circ_0014204	hsa_circ_0014204	45.615	0	0	0	316.132	102.311	0
C9606_51446	hsa_circ_0014164	hsa_circ_0014164	45.615	0	0	0	7.396	0	0
C9606_34277	hsa_circ_0007218	hsa_circ_0007218	45.615	0	0	0	39.773	0	0
G9606_30821	514	ATP5F1E	45.58	133.82	2.12	0	119.33	0	0.94
G9606_34320	1669	DEFA4	45.58	0	0	0	3.07	0	0
G9606_3900	388558	ZNF808	45.55	0	0.07	0	0.25	0	3.79
C9606_20079	hsa_circ_0025591	hsa_circ_0025591	45.532	0	0	0	16.271	0	0
G9606_2875	8520	HAT1	45.52	0	22.5	1.67	1.76	0.42	0.7
G9606_2685	9759	HDAC4	45.48	1745.3	413.91	552.9	9.06	33.11	461.32
G9606_12412	9861	PSMD6	45.45	0.6	0	0	32.32	163.81	2.98
C9606_28151	hsa_circ_0064913	hsa_circ_0064913	45.449	0	4.361	0	18.079	119.767	0
G9606_4031	11158	RABL2B	45.35	0	0	0.26	0.12	0.34	1.63
C9606_99421	hsa_circ_0092039	hsa_circ_0092039	45.283	0	0	0	25.721	105.705	0
G9606_1255	105375566	LOC105375566	45.27	589.92	160.15	2055.48	15.49	124.82	771.17
G9606_27079	10542	LAMTOR5	45.2	0	0	0	90.45	0	0
C9606_15412	hsa_circ_0088613	hsa_circ_0088613	45.034	0	0	0	0	0	0
G9606_47772	BGIG9606_53547	BGIG9606_53547	44.96	257.29	243.46	951.04	2.2	160.88	859.09
C9606_135960	hsa_circ_0086478	hsa_circ_0086478	44.951	0	0	0	19.394	0	0
G9606_27100	80139	ZNF703	44.82	0	1.08	0.97	0	0	4.65
C9606_74468	hsa_circ_0083734	hsa_circ_0083734	44.703	0	0	0	0	0	0
C9606_134469	hsa_circ_0028857	hsa_circ_0028857	44.703	0	9.158	0	9.122	571.196	0
G9606_16658	3419	IDH3A	44.68	0	0	0	0.12	0	0.15
G9606_11994	2643	GCH1	44.64	101.17	95.6	1653.33	1.89	72.22	406.53
G9606_19640	728855	LINC00623	44.63	0	0.9	0	0.13	0	1.47
C9606_12558	hsa_circ_0064668	hsa_circ_0064668	44.62	0	0	0	0	0	0
G9606_12953	3476	IGBP1	44.6	0	0	0	5.46	0	5.16
G9606_1363	8899	PRPF4B	44.6	0	0.06	0	0.1	5.21	3.41
G9606_28626	223	ALDH9A1	44.45	0	0	0.2	4.25	0	0
G9606_1451	6733	SRPK2	44.42	37.71	0	0	16.11	22.93	2.32
C9606_26847	hsa_circ_0097598	hsa_circ_0097598	44.371	0	0	0	4.191	0	0
C9606_21508	hsa_circ_0065293	hsa_circ_0065293	44.205	0	0	0	2.054	0	0
G9606_13018	115294	PCMTD1	44.2	0	5.01	0	5.81	0.25	3.09
G9606_30952	9375	TM9SF2	44.18	18.71	0	0	1.99	0	1.61
G9606_11527	1452	CSNK1A1	44.14	76.25	0.33	0.27	5.84	37.7	2.88
G9606_10645	2869	GRK5	44.12	0	1.92	0	1.56	12.09	6.69
C9606_115084	hsa_circ_0115057	hsa_circ_0115057	44.039	0	0	0	23.995	0	0
C9606_97164	hsa_circ_0026895	hsa_circ_0026895	44.039	0	2.835	0	65.33	83.4	0
G9606_16368	4676	NAP1L4	43.98	41.71	1.36	0.36	0.92	3.4	1.11
G9606_7913	6303	SAT1	43.98	0	102.73	0	9.87	0	0
G9606_45775	BGIG9606_55233	BGIG9606_55233	43.97	320.57	27.28	0	21.44	0	25.67
G9606_13593	51072	MEMO1	43.96	0	20.96	0	1.82	0	0
G9606_4778	6935	ZEB1	43.96	25.93	5.09	0.09	11.36	42.77	0.36
G9606_19045	6434	TRA2B	43.94	0	15.51	1.88	2.55	0	9.97
G9606_64746	BGIG9606_68428	BGIG9606_68428	43.94	0	0	0	2.79	0	0
C9606_91305	hsa_circ_0038992	hsa_circ_0038992	43.873	0	2.181	0	53.168	16.001	0
C9606_85071	hsa_circ_0024710	hsa_circ_0024710	43.873	103.508	38.596	0	3.862	0	0
G9606_38002	BGIG9606_49672	BGIG9606_49672	43.85	6.46	68.67	21.01	0.4	25	128.12
G9606_15063	83937	RASSF4	43.84	0	3.63	0.37	0	0	2.6
C9606_14029	hsa_circ_0085134	hsa_circ_0085134	43.79	0	257.742	0	45.033	0	0
G9606_11647	8358	HIST1H3B	43.79	0	0	0	86.78	0	0
G9606_13298	140739	UBE2F	43.75	0	1.57	0	6.46	0.34	0.19
G9606_5488	6942	TCF20	43.73	0.17	0.03	0.07	0.42	0.25	4.81
G9606_45961	BGIG9606_55600	BGIG9606_55600	43.65	0	0	0	0	0.54	0
G9606_8125	6631	SNRPC	43.65	2.92	2.17	1.72	4.36	1.02	8.22
C9606_61194	hsa_circ_0026806	hsa_circ_0026806	43.624	0	168.775	0	2.383	0	0
G9606_14607	81034	SLC25A32	43.6	0	0.43	0.16	0	1.45	3.01
G9606_3438	9821	RB1CC1	43.6	1.12	0.75	0.09	6.64	0.52	4.3
C9606_81929	hsa_circ_0001148	hsa_circ_0001148	43.541	0	0	0	23.995	0	0
C9606_34346	hsa_circ_0070622	hsa_circ_0070622	43.541	0	0	0	8.382	115.403	0
G9606_25189	55207	ARL8B	43.47	0.33	0.03	0.36	0.53	2.83	5.6
C9606_66832	hsa_circ_0085147	hsa_circ_0085147	43.458	0	0	0	6.081	0	0
G9606_3977	57171	DOLPP1	43.37	0	0	0.26	0	0.18	0.39
C9606_107434	hsa_circ_0050763	hsa_circ_0050763	43.293	0	8.286	0	0	0	0
G9606_33850	9793	CKAP5	43.24	0	0.33	0	0.58	1.29	0
C9606_45922	hsa_circ_0049221	hsa_circ_0049221	43.21	0	119.277	0	15.367	0	0
C9606_109829	hsa_circ_0076145	hsa_circ_0076145	43.21	0	0	0	34.514	0	0
G9606_2265	64434	NOM1	43.16	0	0.06	0.08	0.34	0.45	3.16
C9606_87199	hsa_circ_0010495	hsa_circ_0010495	43.127	0	0	0	0	0	0
G9606_19979	84726	PRRC2B	43.12	0.11	0.11	0	1.04	0	0.38
G9606_2923	6932	TCF7	43.09	0.3	3.51	0.88	0.25	0	4.27
C9606_44621	hsa_circ_0023919	hsa_circ_0023919	43.044	0	0	0	8.135	335.541	0
G9606_32384	4701	NDUFA7	43.04	0.36	0.44	0	1.52	0.41	9.82
G9606_9895	79109	MAPKAP1	43.04	0	0.14	0	8.85	0.94	0.26
G9606_13303	57804	POLD4	43.03	0	71.46	0	1.59	0.76	3.34
C9606_115409	hsa_circ_0074288	hsa_circ_0074288	42.961	0	0	0	2.301	164.861	0
C9606_90074	hsa_circ_0056397	hsa_circ_0056397	42.878	0	0	0	0	0	0
C9606_63377	hsa_circ_0051802	hsa_circ_0051802	42.878	0	171.174	0	59.742	17.456	0
G9606_26837	3021	H3F3B	42.8	0	5.22	0	6.84	15.03	0.27
G9606_4054	9885	OSBPL2	42.73	10.27	7.38	0.62	7.24	13.24	21.43
G9606_222	79813	EHMT1	42.69	0.34	1.6	0.18	4.09	0	1.47
G9606_6766	27241	BBS9	42.63	0.17	0	5.32	0.02	0	3.9
G9606_32843	1340	COX6B1	42.58	0	40.77	0	10.15	0	1.47
G9606_13539	10919	EHMT2	42.43	0	14.76	0.12	0.05	0	5.65
C9606_120234	hsa_circ_0054693	hsa_circ_0054693	42.38	0	0	0	0	0	0
G9606_44832	BGIG9606_38635	BGIG9606_38635	42.35	681.6	586.34	2948.96	10.34	310.35	903.01
G9606_18949	6613	SUMO2	42.33	0.37	6.17	0.28	14.8	0.34	8.88
G9606_6579	6391	SDHC	42.31	0	1.03	0	9.62	0	0.57
C9606_110276	hsa_circ_0020709	hsa_circ_0020709	42.297	0	2.181	0	11.176	27.154	0
G9606_16620	9535	GMFG	42.24	0	0	0	16.25	0	0
G9606_22913	8818	DPM2	42.23	0	0	0	0	0.25	0.26
C9606_110358	hsa_circ_0026512	hsa_circ_0026512	42.131	0	0	0	50.21	0	0
G9606_19569	51035	UBXN1	42.05	148.3	4.26	0	5.72	0	0.61
G9606_4283	5700	PSMC1	42.04	0	0	0	3.5	22.69	0.74
G9606_2674	340554	ZC3H12B	42.04	0.07	0.03	0.04	0.01	0	1.67
G9606_24998	4831	NME2	42.04	0	0	0	2.67	124.77	0
G9606_30798	10410	IFITM3	41.98	0	213.67	0	36.99	64.41	6.36
C9606_124547	hsa_circ_0051885	hsa_circ_0051885	41.966	12.059	11.557	0	38.705	12.122	0
G9606_11214	55145	THAP1	41.9	0	0	0	0	0	0.56
C9606_60368	hsa_circ_0123971	hsa_circ_0123971	41.883	0	0	0	0	0	0
C9606_117593	hsa_circ_0004537	hsa_circ_0004537	41.883	0	0	0	62.7	0	0
G9606_12392	25793	FBXO7	41.85	0	0.12	0	35.36	31.44	0
G9606_18549	7812	CSDE1	41.82	44.76	11.01	0	21.66	18.07	8.29
G9606_31117	221092	HNRNPUL2	41.77	0	0	0	1.74	1.86	0.34
G9606_1274	54739	XAF1	41.76	0	4.79	12.72	0	156.91	18.22
G9606_12776	26127	FGFR1OP2	41.73	0	0	0	0.42	0.37	0
C9606_116805	hsa_circ_0120359	hsa_circ_0120359	41.717	0	44.265	0	3.78	24.244	0
G9606_13172	23347	SMCHD1	41.68	6.24	6.09	0	11.01	3.45	0
G9606_12181	3716	JAK1	41.52	175.46	21.1	18.78	12.95	3.4	7.83
C9606_18245	hsa_circ_0005012	hsa_circ_0005012	41.468	0	0	0	0	0	0
C9606_97968	hsa_circ_0134232	hsa_circ_0134232	41.385	0	0	0	0	0	0
G9606_18868	79071	ELOVL6	41.37	0	0	0	0	0	3.74
C9606_20738	hsa_circ_0004235	hsa_circ_0004235	41.302	0	0	0	0	0	0
G9606_1402	9839	ZEB2	41.3	11.59	0.97	2.07	4.14	25.27	10.78
G9606_17659	51312	SLC25A37	41.29	0.9	3.26	0.23	17.37	6.07	8.54
G9606_28192	2971	GTF3A	41.29	0.45	0	0.36	17.88	29.33	16.65
G9606_20199	830	CAPZA2	41.27	0	14.58	0.26	14.05	5.6	0.16
C9606_105615	hsa_circ_0127001	hsa_circ_0127001	41.219	894.391	52.551	0	2.465	0	0
C9606_84325	hsa_circ_0074073	hsa_circ_0074073	41.219	0	0	0	0	0	0
G9606_35016	2230	FDX1	41.21	0	0	0	0	0	0.24
G9606_16358	339988	LINC002481	41.19	0	0	0	0	0.11	4
G9606_10943	220988	HNRNPA3	41.17	134.79	17.37	0	5.28	23.78	6.12
G9606_2699	84320	ACBD6	41.09	0	0.4	0	0.08	0	5.72
C9606_51691	hsa_circ_0042697	hsa_circ_0042697	41.053	58.286	30.092	0	74.041	12.122	0
C9606_3185	hsa_circ_0089341	hsa_circ_0089341	41.053	0	19.407	0	23.009	158.558	10.282
G9606_17018	220441	RNF152	41.03	0	0.02	0	0.01	0.2	12.07
C9606_63701	hsa_circ_0058674	hsa_circ_0058674	40.97	75.37	11.121	0	39.116	60.126	0
G9606_13754	7335	UBE2V1	40.93	0	145.44	0	9.47	0.65	0.57
G9606_1177	9320	TRIP12	40.88	0	0.2	0.08	2.7	0	0.29
G9606_47037	BGIG9606_45893	BGIG9606_45893	40.76	580.49	266.43	1512.35	1.3	221.74	391.46
C9606_129756	hsa_circ_0114566	hsa_circ_0114566	40.722	0	0	0	0	0	0
G9606_10749	7756	ZNF207	40.66	0	10.27	0.23	10	122.68	3.33
C9606_133801	hsa_circ_0006623	hsa_circ_0006623	40.639	0	2.835	0	1.068	0	0
G9606_1142	51258	MRPL51	40.55	1.91	0	0	67.83	0	0.59
G9606_36470	BGIG9606_42960	BGIG9606_42960	40.5	18.78	17.81	34.43	0.18	3.58	11.14
C9606_56294	hsa_circ_0084558	hsa_circ_0084558	40.473	0	49.717	0	31.638	0	0
G9606_16222	1475	CSTA	40.47	0	0	0	36.14	0	0
G9606_10951	29068	ZBTB44	40.4	1.99	0.92	0.98	0.8	0	1.62
C9606_16084	hsa_circ_0054893	hsa_circ_0054893	40.39	0	0	0	0	0	0
G9606_30642	5879	RAC1	40.34	117.21	14.46	0	23.74	0	2.81
G9606_16662	4050	LTB	40.33	0.75	0	0	6.46	0	0.47
C9606_68218	hsa_circ_0026649	hsa_circ_0026649	40.307	0	9.594	0	6.163	196.864	0
G9606_567	340527	NHSL2	40.29	49.31	0.28	0.35	2.17	0.02	0.38
G9606_8108	51234	EMC4	40.27	0	0	0	0	0	0
G9606_29930	3151	HMGN2	40.27	0	0	0	54.82	0.4	9.72
C9606_67336	hsa_circ_0029813	hsa_circ_0029813	40.224	0	0	0	31.391	0	0
G9606_13395	4214	MAP3K1	40.17	0	0	0	2.53	7.54	0.4
G9606_41456	BGIG9606_52377	BGIG9606_52377	40.13	453.73	203.9	465.42	3.83	33.92	90.06
G9606_23427	29997	NOP53	40.12	0	30.12	0	7.2	9.2	0.25
G9606_6664	349136	WDR86	40.06	0	0	0.39	0	0	0.17
G9606_18904	25764	HYPK	40.05	0	109.84	0	1.39	0	3.9
G9606_29670	23300	ATMIN	39.94	0	1.37	0.1	0.34	0.07	0.48
G9606_23923	8833	GMPS	39.92	0.07	1.02	0.49	0	0.32	2.24
C9606_54746	hsa_circ_0004219	hsa_circ_0004219	39.892	0	0	0	0	0	0
G9606_34421	401288	LINC00242	39.84	588.67	231.61	854.29	2.98	311.44	368.58
G9606_8529	5966	REL	39.8	166.57	74.1	199.17	24.21	44.3	51.93
G9606_27654	147807	ZNF524	39.79	0	0	0	0.09	0	0.28
C9606_7062	hsa_circ_0021372	hsa_circ_0021372	39.726	0	0	0	54.401	0	0
C9606_560	hsa_circ_0058677	hsa_circ_0058677	39.726	168.829	5.015	0	15.86	0	0
C9606_136125	hsa_circ_0109923	hsa_circ_0109923	39.726	0	0	0	0	0	0
C9606_81192	hsa_circ_0030164	hsa_circ_0030164	39.643	0	0	0	22.845	9.698	0
C9606_102137	hsa_circ_0098240	hsa_circ_0098240	39.643	0	0	0	0	0	0
G9606_34886	27230	SERP1	39.6	0.19	0	0	3.82	0	0
C9606_18289	hsa_circ_0088516	hsa_circ_0088516	39.56	54.266	0	0	11.094	0	0
G9606_26750	641638	SNHG6	39.56	0	0	0	6.95	21.49	0.3
C9606_64828	hsa_circ_0088517	hsa_circ_0088517	39.56	0	0	0	17.668	0	0
G9606_32999	3122	HLA-DRA	39.54	0.49	60.52	0	8.24	2.83	0.3
G9606_576	5788	PTPRC	39.5	0.43	6.66	0	0.72	1.31	0
G9606_20980	54617	INO80	39.5	2.22	0.46	0.28	0.44	0.8	30.94
C9606_117720	hsa_circ_0026679	hsa_circ_0026679	39.478	0	0	0	25.721	0	0
G9606_5199	3572	IL6ST	39.39	3.26	30.56	0.16	5.1	39.93	0
G9606_5267	5982	RFC2	39.37	3.77	0.52	1.95	0.03	0	57.28
G9606_20048	7913	DEK	39.35	66.55	0.64	0	18.42	12.25	0
C9606_44354	hsa_circ_0013189	hsa_circ_0013189	39.312	0	0	0	26.954	5.819	0
G9606_13805	8896	BUD31	39.26	0	0.6	0.19	5.91	0.35	3.11
G9606_29966	9130	FAM50A	39.25	0.53	0	0	0.44	3.64	0.65
G9606_16697	262	AMD1	39.23	0	0.63	0	7.9	0.23	0.36
C9606_69673	hsa_circ_0092037	hsa_circ_0092037	39.229	0	2.181	0	26.296	93.583	0
C9606_23504	hsa_circ_0051888	hsa_circ_0051888	39.229	0	7.85	0	26.872	0	0
G9606_13873	6767	ST13	39.18	1.91	5.87	0	5	46.31	1.55
G9606_15122	4502	MT2A	39.15	0	38	0	0	20.01	0
G9606_687	79800	CARF	39.15	1.09	9.77	23.39	9.06	2.54	99.86
G9606_20772	162427	RETREG3	39.12	0	0	0	0	0	0.4
G9606_13357	9588	PRDX6	39.11	0	4.01	0	12.41	0.43	0.46
C9606_116716	hsa_circ_0069395	hsa_circ_0069395	39.063	0	0	0	4.355	0	0
C9606_104547	hsa_circ_0123300	hsa_circ_0123300	38.98	0	0	0	0	0	0
G9606_660	301	ANXA1	38.96	0	284.99	0.35	60.53	0.25	0.59
G9606_28702	2123	EVI2A	38.94	0	0	0	4.8	3.72	0
G9606_18455	4801	NFYB	38.94	0	0	0	0.91	4.67	0
C9606_94268	hsa_circ_0128687	hsa_circ_0128687	38.897	0	0	0	0	0	0
G9606_20616	7384	UQCRC1	38.82	0	5.61	0	2.91	0	0
C9606_124923	hsa_circ_0064921	hsa_circ_0064921	38.814	0	21.151	0	13.723	0	0
G9606_21592	3329	HSPD1	38.76	0.27	8.56	0.22	25.03	5.27	1.33
C9606_118710	hsa_circ_0026652	hsa_circ_0026652	38.731	0	11.121	0	6.574	221.593	0
C9606_132157	hsa_circ_0066638	hsa_circ_0066638	38.731	0	0	0	0	0	0
C9606_79474	hsa_circ_0092223	hsa_circ_0092223	38.648	0	0	0	6.738	0	0
C9606_77190	hsa_circ_0059929	hsa_circ_0059929	38.648	358.762	0	0	21.612	0	0
C9606_71570	hsa_circ_0054918	hsa_circ_0054918	38.648	0	0	0	0	0	0
G9606_24404	26157	GIMAP2	38.64	0	0	0	0.11	0	0
G9606_4006	84661	DPY30	38.61	0	18.35	2.04	0.83	0	3.41
G9606_30525	378938	MALAT1	38.61	0	9.29	1.48	8.43	17.87	21.23
C9606_118829	hsa_circ_0096515	hsa_circ_0096515	38.565	0	0	0	0	0	0
G9606_20592	8553	BHLHE40	38.49	0	0	0	6.48	0	3.87
C9606_67380	hsa_circ_0003294	hsa_circ_0003294	38.482	0	0	0	12.326	0	0
C9606_2690	hsa_circ_0101801	hsa_circ_0101801	38.482	0	0	0	10.354	75.157	0
C9606_8960	hsa_circ_0087699	hsa_circ_0087699	38.482	0	0	0	13.148	0	0
G9606_16716	55544	RBM38	38.4	0	0	0	1.43	2.44	1.31
C9606_29821	hsa_circ_0002513	hsa_circ_0002513	38.399	0	0	0	5.013	49.458	0
G9606_29438	11010	GLIPR1	38.39	0.16	0	0.13	0.35	0	0.53
G9606_9490	54970	TTC12	38.39	0	0	0.36	0	0	1.75
C9606_118288	hsa_circ_0033527	hsa_circ_0033527	38.316	0	0	0	3.534	0	0
C9606_18233	hsa_circ_0052189	hsa_circ_0052189	38.316	0	0	0	0	0	0
G9606_7927	51371	POMP	38.29	0	38.56	0.25	1.57	0.15	0.7
G9606_13998	27128	CYTH4	38.28	0	0	0	0	3.1	0.12
G9606_14017	57226	LYRM2	38.25	0	0	0	0.05	0	2.76
C9606_26664	hsa_circ_0029349	hsa_circ_0029349	38.233	0	109.028	0	200.428	16.486	0
G9606_1193	10019	SH2B3	38.19	0	2.9	0	5.52	0	4.39
C9606_39966	hsa_circ_0026597	hsa_circ_0026597	38.151	0	10.467	0	22.598	79.036	0
C9606_73746	hsa_circ_0089346	hsa_circ_0089346	38.151	131.646	155.038	0	19.64	8.728	9.347
C9606_77179	hsa_circ_0058169	hsa_circ_0058169	38.151	0	0	0	0	0	0
G9606_23287	3192	HNRNPU	38.1	25.17	5.86	0	5.99	0.52	1.62
G9606_35461	50619	DEF6	38.04	0	0	0	0.16	0	0.51
G9606_9445	150142	ZNF295-AS1	37.95	0.83	0	0	0	0.12	54.96
G9606_12400	1982	EIF4G2	37.94	0	24.97	0	34.32	176.78	0.3
G9606_52392	BGIG9606_54448	BGIG9606_54448	37.93	120.24	0	0	0	0	0
G9606_6571	5902	RANBP1	37.87	0	0	0	9.34	0	0.73
C9606_88306	hsa_circ_0015307	hsa_circ_0015307	37.819	0	0	0	2.547	0	0
C9606_129977	hsa_circ_0080114	hsa_circ_0080114	37.819	0	0	0	0	0	0
C9606_63435	hsa_circ_0114356	hsa_circ_0114356	37.736	0	0	0	0	0	0
G9606_6773	2972	BRF1	37.68	0	13.49	75.55	0.85	243.22	4.03
G9606_50176	BGIG9606_52710	BGIG9606_52710	37.66	278.03	369.9	6408.62	12.38	275.49	326.39
C9606_19483	hsa_circ_0137996	hsa_circ_0137996	37.653	0	0	0	0	0	0
G9606_17887	55131	RBM28	37.63	0	8.23	0.05	1.83	4.34	0.83
G9606_7995	11151	CORO1A	37.59	0	0.5	0	21.05	0.78	0.76
C9606_18564	hsa_circ_0125431	hsa_circ_0125431	37.57	0	297.428	0	35.007	337.481	0
C9606_102595	hsa_circ_0036064	hsa_circ_0036064	37.57	0	8.068	0	13.066	0	0
C9606_116175	hsa_circ_0052152	hsa_circ_0052152	37.57	0	10.249	0	46.183	44.125	0
C9606_22177	hsa_circ_0022773	hsa_circ_0022773	37.57	0	6.324	0	26.132	0	0
G9606_13079	571	BACH1	37.55	1.69	8.82	2.06	8.76	2.2	15.71
G9606_20391	2040	STOM	37.53	0.37	15.64	0.19	26.76	2.21	1.23
G9606_9084	255967	PAN3	37.52	0.12	0.47	0	0.72	0	2.32
G9606_9179	83787	ARMC10	37.51	0	0.49	0.24	0.07	1.51	8.31
G9606_12764	23032	USP33	37.49	49.51	20.26	101.4	9.99	18.57	45.14
G9606_25222	284106	CISD3	37.49	12.43	0	0	0.66	0	1.31
C9606_11182	hsa_circ_0112150	hsa_circ_0112150	37.487	0	0	0	0	0	0
C9606_4736	hsa_circ_0088500	hsa_circ_0088500	37.321	0	0	0	0	0	0
G9606_82	100507171	BOLA3-AS1	37.31	4.91	1.54	0.22	4.62	69.75	0.89
G9606_10468	26996	GPR160	37.26	0	0	0	8.53	0	0
G9606_24324	5885	RAD21	37.25	0	9.64	1.86	17.43	0.09	0.81
G9606_26609	345757	FAM174A	37.24	0	0	0	0	0	0
C9606_84766	hsa_circ_0002065	hsa_circ_0002065	37.238	0	0	0	0	0	0
G9606_183	80005	DOCK5	37.15	0	0	0	2.4	0	1.51
G9606_18384	79031	PDCL3	37.01	0	0.11	0	0.29	0	10.46
C9606_20136	hsa_circ_0050892	hsa_circ_0050892	36.989	0	0	0	1.315	0	0
C9606_133411	hsa_circ_0074538	hsa_circ_0074538	36.989	0	7.85	0	6.738	0	0
C9606_74852	hsa_circ_0005158	hsa_circ_0005158	36.989	0	0	0	6.163	0	0
C9606_49906	hsa_circ_0112792	hsa_circ_0112792	36.824	0	0	0	2.547	0	0
G9606_34393	8519	IFITM1	36.82	0	11.92	0	26.67	6.23	0.56
G9606_13521	22948	CCT5	36.74	0	10.66	0	7.78	3.47	4.23
G9606_6734	5494	PPM1A	36.72	0.14	24.8	0	3.75	1.3	0.14
G9606_3963	80169	CTC1	36.72	0	0.09	0	0.73	0	1.69
G9606_26296	65108	MARCKSL1	36.72	0.47	7.31	0	0	0	0
G9606_33769	112268067	LOC112268067	36.72	81.37	739.2	577.43	0.73	364.94	42.29
G9606_19738	23401	FRAT2	36.71	0	0	0	0.12	7.61	0.17
G9606_3398	221178	SPATA13	36.68	0.1	2.55	0.35	5.64	0.69	258.16
G9606_29851	1506	CTRL	36.68	0	0	0	0	0	0.66
G9606_2454	81565	NDEL1	36.66	0	0	0	1.72	0.32	1.42
G9606_14505	7430	EZR	36.64	4.17	7.37	0.4	4.34	4.55	0.67
G9606_15418	9963	SLC23A1	36.61	0	0	0	15.44	1.13	0
G9606_35305	359948	IRF2BP2	36.49	0	0	0	0.1	0	0.75
G9606_27971	3115	HLA-DPB1	36.49	77.2	0.31	0.12	0.05	3.49	0.28
G9606_16754	26036	ZNF451	36.46	0	1.79	0.36	1.69	0	2.21
G9606_21410	143384	CACUL1	36.44	0.73	0.02	0	1.04	8.47	0.63
C9606_124590	hsa_circ_0075373	hsa_circ_0075373	36.409	0	0	0	77.163	248.262	0
G9606_19220	139170	DCAF12L1	36.25	74.14	6.98	0.29	77.58	2.71	47.35
G9606_19623	26136	TES	36.23	0.54	0.18	0.63	0.18	0.14	10.56
G9606_1214	65110	UPF3A	36.22	0	0	0	4.38	0	3.52
G9606_56466	BGIG9606_66977	BGIG9606_66977	36.17	4.9	15.04	0	7.09	24.61	0
G9606_68	427	ASAH1	36.11	1.93	3.81	22.63	3.7	5.5	21.47
G9606_1809	163	AP2B1	36.09	0	0	0.39	1.82	2.55	0.42
G9606_7301	5289	PIK3C3	36.06	149.37	0.07	0.16	1.62	0	2.38
G9606_26097	100527943	TGIF2-RAB5IF	36.03	0	0	0	3.19	0.16	1.55
C9606_41197	hsa_circ_0089592	hsa_circ_0089592	35.994	0	0	0	28.269	0	0
C9606_97255	hsa_circ_0067789	hsa_circ_0067789	35.994	0	0	0	0	0	0
C9606_132800	hsa_circ_0108039	hsa_circ_0108039	35.994	0	0	0	8.135	0	0
G9606_4276	8703	B4GALT3	35.94	0	29.93	0.26	0	0	0.9
C9606_52356	hsa_circ_0051759	hsa_circ_0051759	35.911	228.12	32.49	0	25.146	5.334	0
G9606_194	27067	STAU2	35.88	0	0	0.13	2.31	2.96	3.13
G9606_22503	729732	LOC729732	35.84	12.85	16.01	68.26	5.69	35.25	144.39
C9606_25563	hsa_circ_0000116	hsa_circ_0000116	35.828	0	0	0	19.804	0	0
C9606_110734	hsa_circ_0092038	hsa_circ_0092038	35.828	0	3.053	0	0	0	0
G9606_52232	BGIG9606_55592	BGIG9606_55592	35.67	0	0	0	0	0	0
C9606_62641	hsa_circ_0037006	hsa_circ_0037006	35.662	0	0	0	0	0	0
C9606_3267	hsa_circ_0003687	hsa_circ_0003687	35.662	0	81.989	0	47.662	9.698	0
C9606_39821	hsa_circ_0046151	hsa_circ_0046151	35.662	0	11.775	0	57.934	62.065	0
G9606_34585	10581	IFITM2	35.61	224.71	130.16	0	401.59	7.16	0
G9606_23194	11214	AKAP13	35.53	1.42	0	0	5.61	7.17	84.86
G9606_6633	7678	ZNF124	35.51	0.87	0.41	1.06	2.14	0.66	13.62
G9606_16331	400960	PCBP1-AS1	35.51	6.09	62.32	36.2	37.65	18.83	152.97
G9606_6967	60558	GUF1	35.5	0	0.12	0	0.08	0	0.23
C9606_78464	hsa_circ_0089827	hsa_circ_0089827	35.497	0	0	0	0	0	0
C9606_45605	hsa_circ_0097078	hsa_circ_0097078	35.497	0	0	0	0	10.183	0
G9606_25390	5216	PFN1	35.47	220.48	91.61	0.37	71.51	87.39	0.57
G9606_13503	83591	THAP2	35.46	0	0	0	0	0	0.08
G9606_16950	5997	RGS2	35.42	0	45.53	0	63.91	0.27	0
G9606_17396	29082	CHMP4A	35.39	0	0.48	0	0.23	2.67	0.29
G9606_34324	284900	TTC28-AS1	35.33	2.6	2.07	15.63	0.3	6.35	35.71
G9606_7942	5134	PDCD2	35.32	0	0	0	0.62	0	9.03
G9606_17021	107986638	LOC107986638	35.31	70.55	454.23	37.57	1.7	16.81	179.17
C9606_102473	hsa_circ_0022776	hsa_circ_0022776	35.248	0	16.354	0	82.176	0	0
C9606_17100	hsa_circ_0068768	hsa_circ_0068768	35.248	0	0	0	90.394	0	0
G9606_18977	10923	SUB1	35.21	0.5	0	10.08	15.56	5.9	2.07
C9606_17901	hsa_circ_0023929	hsa_circ_0023929	35.165	0	0	0	14.216	142.557	0
C9606_99513	hsa_circ_0036570	hsa_circ_0036570	35.165	0	8.722	0	18.736	15.516	0
C9606_49580	hsa_circ_0036562	hsa_circ_0036562	35.165	0	8.722	0	18.736	15.516	0
C9606_96504	hsa_circ_0110017	hsa_circ_0110017	35.082	0	0	0	0	0	0
G9606_4530	9203	ZMYM3	35.08	0	0	0	0	0	0.21
C9606_29933	hsa_circ_0005232	hsa_circ_0005232	34.999	0	0	0	0	0	0
G9606_34630	101927966	LOC101927966	34.99	2.74	5.12	0	6.89	20.17	0
G9606_855	10250	SRRM1	34.97	0	51.33	0	2.67	0	7.04
G9606_17908	5272	SERPINB9	34.95	31.98	15.39	154.27	0.51	3.58	115.69
G9606_225	9448	MAP4K4	34.95	6.13	3.08	0	7.94	2.39	0.16
C9606_128137	hsa_circ_0110808	hsa_circ_0110808	34.916	0	0	0	7.725	0	0
G9606_27779	9238	TBRG4	34.91	0	36.86	0	0	0	0.67
G9606_3477	53347	UBASH3A	34.83	0	0	23.38	0	0.08	0.43
G9606_6355	64218	SEMA4A	34.82	0.21	0	0	0	0	0.26
G9606_43411	BGIG9606_36413	BGIG9606_36413	34.81	10.52	0.67	0	0.25	0	0.27
G9606_5777	84303	CHCHD6	34.79	0	12.39	0.11	0	0.44	11.47
G9606_1032	56911	MAP3K7CL	34.74	22.44	6.33	0	45.09	0	7.09
C9606_12706	hsa_circ_0085133	hsa_circ_0085133	34.667	35.173	222.417	0	67.138	4.849	0
C9606_58650	hsa_circ_0026680	hsa_circ_0026680	34.667	0	0	0	0	0	0
G9606_46628	BGIG9606_56046	BGIG9606_56046	34.64	0	0	0	0	14.11	0.68
C9606_27223	hsa_circ_0060998	hsa_circ_0060998	34.584	0	0	0	26.954	0	0
G9606_348	23256	SCFD1	34.51	0.32	2.45	0	1.4	0	11.66
G9606_12592	1105	CHD1	34.49	0.15	0.48	0	4.18	46.99	1.15
G9606_14635	60313	GPBP1L1	34.45	0	0.49	0.14	19.65	1.84	9.73
G9606_14944	8509	NDST2	34.42	248.18	0	0	0.06	0.89	0.52
C9606_75205	hsa_circ_0038481	hsa_circ_0038481	34.418	0	0	0	0	0	0
C9606_98316	hsa_circ_0045542	hsa_circ_0045542	34.418	32.158	0	0	6.245	62.065	0
C9606_39555	hsa_circ_0033397	hsa_circ_0033397	34.418	0	0	0	1.479	0	0
G9606_46438	BGIG9606_50579	BGIG9606_50579	34.38	0	10.42	1.44	0.02	4.18	33.59
G9606_31920	6730	SRP68	34.36	0	0.1	0	0.45	0	0
C9606_89821	hsa_circ_0082794	hsa_circ_0082794	34.336	0	0	0	0	0	0
G9606_20260	8360	HIST1H4D	34.27	0	0	0	15.09	0	0
C9606_68713	hsa_circ_0021374	hsa_circ_0021374	34.253	0	0	0	38.212	0	0
G9606_5478	2054	STX2	34.19	0	0.13	0	0	0.94	18.96
C9606_25636	hsa_circ_0063254	hsa_circ_0063254	34.17	0	0	0	2.465	0	0
G9606_8300	400221	FLJ22447	34.14	55.98	167.34	315.85	0.13	31.98	263.55
G9606_8033	7409	VAV1	34.14	13.62	17.21	145.75	0.72	25.76	11.67
G9606_17019	5101	PCDH9	34.12	21.96	17.86	16.82	4.2	38.76	9817.76
G9606_12821	2896	GRN	34.08	0	0.1	0	0	11.1	1.18
G9606_20001	339804	C2orf74	34.08	0	0	0	0.48	0	0
G9606_14103	83931	STK40	34.03	0	16.75	0	1.9	0.19	0.31
C9606_114742	hsa_circ_0021373	hsa_circ_0021373	34.004	0	0	0	45.69	0	0
C9606_40726	hsa_circ_0107536	hsa_circ_0107536	33.921	0	0	0	0.986	0	0
C9606_89861	hsa_circ_0000524	hsa_circ_0000524	33.921	0	0	0	5.341	10.183	0
G9606_7198	81929	SEH1L	33.92	6.38	0.2	0.63	0.22	5.8	13.89
G9606_1686	26523	AGO1	33.86	0	0	0	0.97	0	0.21
C9606_122264	hsa_circ_0038482	hsa_circ_0038482	33.755	0	0	0	0	0	0
C9606_61412	hsa_circ_0100297	hsa_circ_0100297	33.755	0	0	0	0	0	0
C9606_120759	hsa_circ_0022433	hsa_circ_0022433	33.755	0	0	0	0	0	0
G9606_7710	3704	ITPA	33.73	0	0	0	0	0	1.81
G9606_32565	101926898	LOC101926898	33.7	1526.69	608.78	5094.58	6.19	103.65	911.04
G9606_10138	4335	MNT	33.69	0.16	1.52	0.55	0.26	0.22	16.43
C9606_63746	hsa_circ_0001445	hsa_circ_0001445	33.672	0	298.955	0	56.455	131.889	0
G9606_378	10450	PPIE	33.63	0.14	0	0	0	0	2.95
G9606_26356	9968	MED12	33.63	0	0.21	0	0.03	5.31	0.63
G9606_9834	29889	GNL2	33.63	0	0	0	0	0	0.17
G9606_16416	7431	VIM	33.62	0	3.33	0	147.27	16.62	0.65
G9606_12179	8905	AP1S2	33.61	0	0	0	4.23	2.34	2.85
G9606_23201	4898	NRDC	33.61	0.17	6.28	0	32.21	0.11	0.3
G9606_4525	25939	SAMHD1	33.6	36.55	0.2	0	8.18	0.72	0.19
G9606_29344	10209	EIF1	33.56	0	12.43	0.63	60.29	0.45	0
G9606_3016	26058	GIGYF2	33.55	29.38	39.34	32.1	9.78	17.04	40.44
C9606_29973	hsa_circ_0028229	hsa_circ_0028229	33.506	0	0	0	5.095	0	0
G9606_7990	387066	SNHG5	33.47	0.36	0.39	1.46	20.19	19.89	7.09
G9606_613	127253	TYW3	33.44	0	0	0	0.74	0	1.2
G9606_4257	55120	FANCL	33.38	0	0	0	2.5	0	0
G9606_19511	22828	SCAF8	33.36	0	0	0	1.88	0.22	0
C9606_104218	hsa_circ_0123965	hsa_circ_0123965	33.34	0	0	0	2.301	0	0
C9606_112835	hsa_circ_0067743	hsa_circ_0067743	33.34	0	0	0	15.942	0	0
C9606_66262	hsa_circ_0120718	hsa_circ_0120718	33.34	0	0	0	0	0	0
G9606_18856	100288203	LOC100288203	33.31	0	0	0	3.16	4.19	4.22
G9606_3261	80232	WDR26	33.27	0	5.45	28.61	7.92	4.42	0.25
G9606_7755	254122	SNX32	33.26	0	13.35	0	5.29	53.93	43.28
C9606_137430	hsa_circ_0001147	hsa_circ_0001147	33.257	0	0	0	27.036	0	0
C9606_67947	hsa_circ_0134233	hsa_circ_0134233	33.257	0	0	0	9.286	0	0
G9606_7305	5160	PDHA1	33.25	0	0	0	7.47	0	0.7
G9606_4664	101929145	PPP3CB-AS1	33.22	2.13	1.08	0.23	0.16	0.81	4.13
G9606_30975	1849	DUSP7	33.21	0	0	0	5.2	0	0.12
G9606_29712	7572	ZNF24	33.2	10.15	0	0	6.08	0	0.6
C9606_110917	hsa_circ_0021929	hsa_circ_0021929	33.174	0	0	0	0	0	0
C9606_51681	hsa_circ_0071254	hsa_circ_0071254	33.174	0	0	0	20.051	0	0
G9606_7735	7019	TFAM	33.16	0.12	0	0	1.13	0	0
C9606_8916	hsa_circ_0047486	hsa_circ_0047486	33.091	0	0	0	0	0	0
C9606_41180	hsa_circ_0088080	hsa_circ_0088080	33.009	0	0	0	100.173	0	0
G9606_25725	3956	LGALS1	33	0.47	0.06	0.36	1.3	0.18	2.49
G9606_19306	58472	SQOR	32.95	0	0.08	0	12.03	0	9.28
C9606_77207	hsa_circ_0003131	hsa_circ_0003131	32.926	0	29.656	0	1.397	0	0
C9606_97266	hsa_circ_0128014	hsa_circ_0128014	32.843	0	0	0	0	0	0
C9606_136381	hsa_circ_0105016	hsa_circ_0105016	32.843	0	0	0	1.726	0	0
G9606_24262	28	ABO	32.81	0	0	0	0	0	0.63
C9606_59754	hsa_circ_0104152	hsa_circ_0104152	32.76	0	0	0	0	0	0
G9606_150	2035	EPB41	32.73	6.46	5.63	0.4	7.56	47.19	19.71
G9606_2334	1984	EIF5A	32.72	0	1.9	1.35	0.04	0.51	17.6
C9606_6482	hsa_circ_0063262	hsa_circ_0063262	32.677	0	0	0	1.479	0	0
C9606_132423	hsa_circ_0089761	hsa_circ_0089761	32.677	93.459	36.633	0	21.037	4.849	0
G9606_44032	BGIG9606_41946	BGIG9606_41946	32.64	0	0	0	0	0	0
C9606_49682	hsa_circ_0005568	hsa_circ_0005568	32.511	0	0	0	16.353	0	0
C9606_137521	hsa_circ_0030050	hsa_circ_0030050	32.511	0	15.918	0	20.462	0	0
G9606_33738	201853	LINC00504	32.51	295.72	158.48	1443.83	4.9	53.15	501.3
C9606_11474	hsa_circ_0050136	hsa_circ_0050136	32.428	0	10.467	0	23.995	0	39.259
G9606_12228	23478	SEC11A	32.41	0	0	0	1.58	0	0.84
G9606_19932	6917	TCEA1	32.4	32.34	10.26	0	4.19	3.93	9.81
C9606_73706	hsa_circ_0007981	hsa_circ_0007981	32.345	0	0	0	0	0	0
G9606_2408	2908	NR3C1	32.34	0.28	5.68	1.39	8.45	0.09	5.96
G9606_26654	857	CAV1	32.29	0	2.93	0.45	0.01	12.02	0.75
C9606_63941	hsa_circ_0017251	hsa_circ_0017251	32.262	0	0	0	11.258	0	0
G9606_3778	3096	HIVEP1	32.24	1.71	0.16	0	0.14	0.42	6.85
G9606_14983	105371267	LOC105371267	32.16	0	0	0	0	0	0.67
G9606_28937	51065	RPS27L	32.13	1.75	0	0	10.57	0	0
G9606_22053	3127	HLA-DRB5	32.11	0	0	0	0	0	0.28
G9606_22699	22919	MAPRE1	32.1	0	3.26	0	4.26	0	0.58
G9606_19120	9741	LAPTM4A	32.1	0	0	0.29	0	0	0.22
C9606_2524	hsa_circ_0054602	hsa_circ_0054602	32.096	0	2.181	0	7.396	0	0
C9606_69768	hsa_circ_0001009	hsa_circ_0001009	32.096	0	0	0	1.561	0	0
G9606_18765	399708	LINC00701	32.09	0	0.31	0.09	0	0.19	0.83
C9606_93034	hsa_circ_0084776	hsa_circ_0084776	32.013	0	0	0	16.928	0	0
C9606_85692	hsa_circ_0092036	hsa_circ_0092036	32.013	0	0	0	2.794	0	0
C9606_70489	hsa_circ_0063377	hsa_circ_0063377	32.013	0	8.068	0	23.42	14.547	0
G9606_12722	51108	METTL9	32	0	0.44	0	18.79	0.37	1.97
G9606_29214	3550	IK	31.96	194.36	0.22	8.04	22.79	11.84	4.85
G9606_19264	116138	KLHDC3	31.95	0	1.17	0	0	0	0.2
G9606_15138	284309	ZNF776	31.94	0	0	0	0	0.33	0
G9606_112	55744	COA1	31.94	0.32	1.98	0.96	7.45	1.13	50.11
C9606_134413	hsa_circ_0045444	hsa_circ_0045444	31.93	0	0	0	0	0	0
G9606_34122	201232	SLC16A13	31.91	0	0	0	0	0	2.43
G9606_1335	54462	CCSER2	31.9	0.96	0.72	0.24	21.92	0.08	7.3
G9606_739	107984026	LOC107984026	31.87	3.64	107.9	67.97	0.04	41.26	343.48
G9606_12285	84441	MAML2	31.86	0	0.55	0.12	0.01	0.17	5.08
C9606_56519	hsa_circ_0026896	hsa_circ_0026896	31.847	0	3.271	0	46.923	110.554	0
G9606_1181	401262	CRIP3	31.84	1.91	294.14	0	2.07	5	0.35
C9606_63209	hsa_circ_0035987	hsa_circ_0035987	31.764	0	0	0	35.089	0	0
G9606_20149	3717	JAK2	31.65	0	1.28	0	0.71	3.04	0
G9606_30842	11017	SNRNP27	31.65	0	0	0	0	0	0.36
G9606_362	100288332	NPIPA5	31.61	0	0	0	0	0	28.31
G9606_5283	2214	FCGR3A	31.56	0	0	0	6.66	0	0.18
G9606_6169	25875	LETMD1	31.53	0	0.38	0	0	0	4.83
C9606_64144	hsa_circ_0066694	hsa_circ_0066694	31.516	0	6.76	0	36.733	0	0
G9606_5938	55577	NAGK	31.49	0.29	32.41	0	0.31	73.81	7.62
G9606_4741	375190	FAM228B	31.43	132.69	131.39	553.37	6.89	217.07	219.03
G9606_23730	3281	HSBP1	31.43	0	0.22	0	10.82	0	0
G9606_5965	51002	TPRKB	31.43	0	1.07	0	3.2	0	8.24
G9606_26552	105373805	LOC105373805	31.38	0	0.05	0	0	0.35	0.17
G9606_21504	105375673	LOC105375673	31.37	3.35	0.1	0	5.4	0.2	2.28
C9606_16957	hsa_circ_0109146	hsa_circ_0109146	31.35	0	0	0	1.479	0	0
C9606_137574	hsa_circ_0096565	hsa_circ_0096565	31.35	0	0	0	0	0	0
G9606_28891	3820	KLRB1	31.34	0	0	0	0	0	0.55
C9606_94942	hsa_circ_0065246	hsa_circ_0065246	31.267	0	0	0	0	0	0
C9606_95571	hsa_circ_0086163	hsa_circ_0086163	31.267	0	0	0	2.383	0	0
C9606_92484	hsa_circ_0022941	hsa_circ_0022941	31.267	0	8.068	0	5.835	0	0
G9606_1439	57649	PHF12	31.25	0	0	0.13	1.18	0	0.5
G9606_23416	6428	SRSF3	31.22	0	0	0	2.36	0	0.11
C9606_56313	hsa_circ_0065282	hsa_circ_0065282	31.184	0	0	0	0	0	0
C9606_49229	hsa_circ_0007911	hsa_circ_0007911	31.184	0	0	0	27.365	0	0
G9606_32428	100846978	LINC00506	31.16	756.95	488.36	4071.66	11.97	231.93	917.4
G9606_10581	55156	ARMC1	31.14	0	0	0	0	0	0.13
G9606_20848	5196	PF4	31.13	0	586.64	0	103.84	102.65	4.86
G9606_3199	26057	ANKRD17	31.12	0	9.73	0.08	18.74	34.62	9.98
G9606_28258	7150	TOP1	31.11	0	5.1	0	2.11	129.98	0
G9606_32382	23376	UFL1	31.08	0	0	0	0.06	0	1
G9606_305	59338	PLEKHA1	31.07	0	0	0	0.1	0.1	0.7
G9606_20456	3797	KIF3C	31.05	0	4.99	0	0	0	38.87
G9606_52755	BGIG9606_45978	BGIG9606_45978	30.97	402.63	781.69	535.22	9.58	128.37	2863.15
G9606_24326	10473	HMGN4	30.94	0	0	0	0	0	2.15
C9606_42133	hsa_circ_0104798	hsa_circ_0104798	30.935	0	0	0	3.287	0	0
G9606_5773	55729	ATF7IP	30.91	0.58	0.29	0.2	16.26	7.07	25.32
G9606_2585	4140	MARK3	30.91	0	1.26	0	14.96	102.23	0.76
G9606_11780	23205	ACSBG1	30.9	0	0	0	0.27	0.08	1.27
C9606_71073	hsa_circ_0002102	hsa_circ_0002102	30.852	0	3.925	0	14.545	0	0
G9606_11169	101928617	LOC101928617	30.84	0	0	0	1.95	0	1.45
G9606_13624	114795	TMEM132B	30.82	0.23	3.43	3.76	0	0.35	3.98
G9606_9349	26040	SETBP1	30.76	0.06	0	0.1	5.44	0.15	1.81
G9606_4265	23039	XPO7	30.72	3.03	2.08	0	1.83	0	0.17
G9606_29157	101928555	LINC01537	30.71	0.08	3.41	0.17	0	0.09	4.47
C9606_63295	hsa_circ_0005166	hsa_circ_0005166	30.686	0	3.925	0	13.97	0	0
C9606_49336	hsa_circ_0085769	hsa_circ_0085769	30.686	0	50.589	0	32.377	0	0
G9606_7511	939	CD27	30.66	0	0	0	0.17	0	2.06
G9606_41810	BGIG9606_40852	BGIG9606_40852	30.65	6.58	13.5	15.55	0	47.6	27.82
G9606_700	55764	IFT122	30.61	0	0	0	0	0.09	10.92
C9606_104405	hsa_circ_0088610	hsa_circ_0088610	30.603	0	0	0	0	0	0
G9606_26512	3113	HLA-DPA1	30.59	4.08	0.32	0	34.08	0.43	0
G9606_49841	BGIG9606_40992	BGIG9606_40992	30.55	0	0	0	0	0	0
G9606_31652	101929152	P3H2-AS1	30.53	226.49	128.71	43.54	3.27	16.41	112.52
G9606_6604	11078	TRIOBP	30.5	0	0.2	0	0.82	0.07	1.78
G9606_10739	7979	SEM1	30.49	0.38	0	0	2.34	0.77	37.54
G9606_36940	BGIG9606_37697	BGIG9606_37697	30.44	174.7	219.12	1224.43	2.07	93.78	438.56
G9606_10056	26985	AP3M1	30.44	1.12	4.83	6.98	0.78	1.37	34.73
G9606_446	9779	TBC1D5	30.43	0.1	1.99	0.11	2.39	0.48	3.57
G9606_6785	58517	RBM25	30.41	3.43	0.05	128.12	12.95	39.53	0.09
C9606_63027	hsa_circ_0131680	hsa_circ_0131680	30.355	0	28.783	0	1.479	0	0
C9606_76926	hsa_circ_0088643	hsa_circ_0088643	30.355	0	330.137	0	9.532	6.788	0
C9606_78295	hsa_circ_0051031	hsa_circ_0051031	30.355	0	0	0	0	0	0
G9606_5441	100506161	TAF1A-AS1	30.35	3.3	0.7	0	0	0.26	21.48
G9606_10458	23291	FBXW11	30.34	0	0.05	0	1.95	0	1.75
C9606_23579	hsa_circ_0056262	hsa_circ_0056262	30.272	0	0	0	0	0	0
C9606_29816	hsa_circ_0040957	hsa_circ_0040957	30.272	0	0	0	38.048	32.972	0
C9606_94508	hsa_circ_0013476	hsa_circ_0013476	30.272	0	0	0	63.44	0	0
G9606_14769	23536	ADAT1	30.23	0.25	0.17	0.29	0	0.06	6.41
G9606_4886	91801	ALKBH8	30.22	0	0	0	0	0	0.2
G9606_3730	5939	RBMS2	30.2	0.64	0.79	0.52	0.33	1.35	17.21
G9606_12948	26133	TRPC4AP	30.19	0	0	0	0	0	1.01
G9606_3257	9987	HNRNPDL	30.15	0	0	0	2.28	0	0.34
G9606_27856	10490	VTI1B	30.13	0	0	0	0.47	0	0
G9606_5325	4615	MYD88	30.04	0	1.86	0	3.68	0	0.2
C9606_3156	hsa_circ_0006382	hsa_circ_0006382	30.023	0	0	0	10.765	73.218	0
G9606_11914	79047	KCTD15	29.99	0.16	0	0.51	0.01	3.27	1.72
G9606_24318	102723099	GHET1	29.97	25.71	77.25	708.25	0.03	17.47	47.82
C9606_70828	hsa_circ_0000328	hsa_circ_0000328	29.94	11.054	95.727	0	87.682	110.069	0
C9606_61352	hsa_circ_0001016	hsa_circ_0001016	29.94	0	0	0	0	0	0
G9606_1302	51316	PLAC8	29.94	0	0.91	0	10.52	0	2.42
C9606_91812	hsa_circ_0025202	hsa_circ_0025202	29.94	0	58.221	0	311.777	0	0
C9606_86850	hsa_circ_0032228	hsa_circ_0032228	29.94	0	0	0	0	0	0
G9606_34461	506	ATP5F1B	29.93	0	6.89	0.27	1.63	0	0
G9606_25639	89839	ARHGAP11B	29.92	0	0	0	1.89	0	4.26
G9606_31460	51010	EXOSC3	29.89	0	0	0	0.1	0	0
G9606_1284	9702	CEP57	29.88	0	3.87	0	0.66	0	1.2
G9606_4654	22913	RALY	29.88	0	5.79	18.94	5.9	0	0.16
G9606_5108	8445	DYRK2	29.86	0	0	0	0.02	0.08	2.12
C9606_19217	hsa_circ_0078371	hsa_circ_0078371	29.857	0	0	0	0	0	0
G9606_10055	80212	CCDC92	29.85	0	2.18	0.26	9.49	0.57	4.5
G9606_417	5868	RAB5A	29.83	0	0.09	0	1.83	0	3.19
G9606_11414	283349	RASSF3	29.83	8.58	7.9	0	26.19	16.2	0.65
G9606_57628	BGIG9606_67915	BGIG9606_67915	29.79	0	0	0	0	0	0
G9606_15516	2962	GTF2F1	29.7	0	0.76	0	0.18	0	0.45
C9606_25496	hsa_circ_0024719	hsa_circ_0024719	29.691	0	12.647	0	1.808	151.284	0
C9606_64294	hsa_circ_0076401	hsa_circ_0076401	29.691	0	0	0	0	0	0
C9606_87042	hsa_circ_0064574	hsa_circ_0064574	29.691	0	0	0	16.271	0	0
G9606_24055	3646	EIF3E	29.68	0	0	0	41.96	94.89	0
G9606_29095	3512	JCHAIN	29.68	0	0.77	0	0.48	2.82	1.1
G9606_14316	4780	NFE2L2	29.66	82.32	1.7	0	4.11	0.25	8.65
G9606_18756	84142	ABRAXAS1	29.66	0	0	0	0	5.97	2.35
G9606_13088	11346	SYNPO	29.61	0.53	4.15	1.54	21.37	5.09	14.13
G9606_30664	54460	MRPS21	29.56	0	13.87	0	0	0	1.76
G9606_9263	23587	ELP5	29.55	0.28	0	0	0	24.16	0.35
G9606_14155	552900	BOLA2	29.53	0.31	0	0	5.84	0.19	3.98
G9606_21689	389677	RBM12B	29.49	0	0	0	0	2.97	1.19
G9606_7713	26135	SERBP1	29.47	0	0	0.35	7.31	18.67	0.53
G9606_55457	BGIG9606_37080	BGIG9606_37080	29.45	3.96	22.28	126.99	2.58	28.2	88.64
C9606_75963	hsa_circ_0085596	hsa_circ_0085596	29.442	42.207	50.589	0	12.409	0	0
C9606_111454	hsa_circ_0132887	hsa_circ_0132887	29.442	0	0	0	4.355	0	0
G9606_10004	78992	YIPF2	29.44	0	0	0	0	0	0
G9606_262	53938	PPIL3	29.31	0	0	0	0	0	0
G9606_32586	100885776	UGDH-AS1	29.3	213.44	295.74	1173.07	6.13	81.88	477.92
G9606_14700	399	RHOH	29.28	0	0	1.91	0	0	0.78
C9606_65306	hsa_circ_0051039	hsa_circ_0051039	29.276	0	0	0	0	0	0
C9606_7807	hsa_circ_0051904	hsa_circ_0051904	29.276	22.109	8.94	0	10.025	0	0
G9606_1965	317	APAF1	29.25	0.33	0.11	0	6.25	0.08	0.11
G9606_12211	57472	CNOT6	29.24	0	0	0.28	0.91	6.8	2.49
G9606_23721	1015	CDH17	29.22	148.95	24.45	1385.8	3.26	27.87	362.93
G9606_48570	BGIG9606_39819	BGIG9606_39819	29.21	50.94	0	0	25.69	0	0.38
C9606_63089	hsa_circ_0112790	hsa_circ_0112790	29.193	0	2.617	0	1.808	0	0
G9606_20156	57095	PITHD1	29.14	0	0	0	0.93	0	0.75
C9606_39510	hsa_circ_0083694	hsa_circ_0083694	29.111	0	0	0	0	0	0
C9606_66121	hsa_circ_0052351	hsa_circ_0052351	29.111	0	4.579	0	19.229	6.788	0
C9606_76655	hsa_circ_0128617	hsa_circ_0128617	29.028	0	0	0	0	0	0
C9606_135206	hsa_circ_0005169	hsa_circ_0005169	28.945	0	0	0	11.258	0	0
C9606_36935	hsa_circ_0125430	hsa_circ_0125430	28.862	0	254.689	0	50.949	111.039	0
C9606_61513	hsa_circ_0005516	hsa_circ_0005516	28.862	0	411.253	0	21.284	0	0
G9606_35100	51493	RTCB	28.85	0	0	0	0	0	0
G9606_32848	7805	LAPTM5	28.85	22.47	7.67	0	27.02	16.67	9.27
G9606_35328	105379549	LOC105379549	28.82	31.35	13.38	4.29	7.31	25.97	32.85
G9606_7848	25870	SUMF2	28.82	0	0.71	0.39	0.55	0	0.89
G9606_5703	51762	RAB8B	28.8	14.49	0.15	0	1.56	0.17	4.81
C9606_120661	hsa_circ_0020502	hsa_circ_0020502	28.779	0	0	0	0	0	0
G9606_3143	8110	DPF3	28.73	182.8	59.85	572.3	2.54	41.31	126.31
G9606_7006	26037	SIPA1L1	28.7	88.43	32.87	124.27	10.13	11.88	139.73
C9606_125014	hsa_circ_0028877	hsa_circ_0028877	28.696	0	0	0	1.644	0	0
G9606_6162	996	CDC27	28.68	5.12	16.73	12.62	34.44	2.45	131.75
G9606_6384	112268152	LOC112268152	28.62	0	0.17	0	1.17	16.05	1.02
G9606_33676	116362	RBP7	28.58	0	1.53	0	13.77	0	1.95
G9606_7051	64400	AKTIP	28.57	0	0	0	6.79	0	0.22
G9606_6646	9015	TAF1A	28.56	0	0	0	0	0.75	0.57
G9606_14441	51696	HECA	28.56	0	1.81	0.45	7.09	0.06	0.49
C9606_64100	hsa_circ_0068767	hsa_circ_0068767	28.53	0	0	0	73.383	0	0
C9606_9483	hsa_circ_0028854	hsa_circ_0028854	28.53	0	9.376	0	7.314	0	10.282
G9606_10870	2120	ETV6	28.51	0	0.38	0	0.17	0	1.3
G9606_14185	10920	COPS8	28.49	0	0	0	0.98	0	0.44
G9606_6530	100505664	LOC100505664	28.46	0	0.62	373.97	0.64	146.73	7.81
C9606_14814	hsa_circ_0042387	hsa_circ_0042387	28.447	0	0	0	0	0	0
C9606_51426	hsa_circ_0112786	hsa_circ_0112786	28.447	0	2.399	0	2.383	0	0
C9606_55060	hsa_circ_0005739	hsa_circ_0005739	28.447	1296.37	0	0	48.813	0	0
G9606_4723	54464	XRN1	28.44	0	1.01	122.27	3.02	0.17	2.11
G9606_3929	5934	RBL2	28.41	0.97	0.81	0	13.79	3.33	8.53
G9606_30399	65991	FUNDC2	28.38	0	116.62	0	1.34	0	0.5
C9606_91938	hsa_circ_0010492	hsa_circ_0010492	28.364	0	0	0	2.465	0	0
G9606_22534	10636	RGS14	28.36	0	0.09	0	2.24	0	8.54
G9606_3056	3069	HDLBP	28.32	0	0.87	0	5.83	0	6.25
G9606_5359	23	ABCF1	28.3	0	0	0	2.76	0	0.57
C9606_72326	hsa_circ_0006609	hsa_circ_0006609	28.281	650.192	0	0	44.046	0	0
G9606_8636	5777	PTPN6	28.28	0	4.89	0	7.36	27.63	0
G9606_46710	BGIG9606_52437	BGIG9606_52437	28.24	5.88	0.69	0	6.92	19.42	0
G9606_7218	8365	HIST1H4H	28.21	0	0	0	7.77	0	0
G9606_12015	79875	THSD4	28.2	0	40.01	0	5.3	0	6.74
C9606_4623	hsa_circ_0003416	hsa_circ_0003416	28.198	0	61.056	0	36.815	6.788	0
G9606_16812	23408	SIRT5	28.15	0.2	5.31	0.35	9.33	2.74	13.1
C9606_55352	hsa_circ_0076141	hsa_circ_0076141	28.115	0	0	0	23.092	0	0
G9606_64222	BGIG9606_57620	BGIG9606_57620	28.07	0	0	1.88	0	0	1.16
G9606_28335	8767	RIPK2	28.05	0	0.11	0	0.03	0	0.56
C9606_49634	hsa_circ_0068501	hsa_circ_0068501	28.032	0	0	0	0	0	0
G9606_24943	5504	PPP1R2	28	0	0.06	0	6.77	19.36	1.29
G9606_6319	51816	ADA2	27.95	0.45	10.01	27.39	0.04	4.5	21.77
G9606_8018	79002	TRIR	27.95	0	0	0	5.59	53.21	0
C9606_130003	hsa_circ_0112784	hsa_circ_0112784	27.949	0	0	0	10.272	0	0
C9606_43268	hsa_circ_0068631	hsa_circ_0068631	27.949	0	0	0	6.245	0	0
G9606_18690	100652824	KIAA2012	27.94	0	61.48	0	4.04	23.72	1.68
G9606_1822	8405	SPOP	27.94	0	0	0	0.27	11.16	2.28
G9606_3347	54492	NEURL1B	27.92	0	0	0	1.18	2.78	13.78
C9606_24154	hsa_circ_0008712	hsa_circ_0008712	27.866	0	16.354	0	17.504	45.579	0
C9606_62071	hsa_circ_0007100	hsa_circ_0007100	27.866	0	0	0	0	0	0
G9606_1720	667	DST	27.86	0	1.39	0	1.76	0	19.89
G9606_2033	474170	LRRC37A2	27.86	35.24	15.44	54.1	13.76	37.91	51.5
G9606_33562	10284	SAP18	27.85	0	4.99	0	10.21	0.47	35.78
G9606_22285	6772	STAT1	27.83	0.22	5.95	0	2.09	14.11	0
G9606_24549	1155	TBCB	27.82	0	0	2.66	0.6	0.18	0.95
C9606_26053	hsa_circ_0000889	hsa_circ_0000889	27.784	0	19.407	0	12.244	0	0
G9606_27632	101929709	LOC101929709	27.74	63.58	24.67	185.65	0.54	15.24	70.96
G9606_14471	5782	PTPN12	27.72	0.21	439.85	0	31	3.46	0
C9606_76458	hsa_circ_0029703	hsa_circ_0029703	27.618	0	0	0	0	0	0
C9606_12565	hsa_circ_0050890	hsa_circ_0050890	27.618	0	0	0	1.068	0	0
G9606_20307	283299	LOC283299	27.54	386.66	232.23	1462.91	3.41	119.76	378.86
C9606_98190	hsa_circ_0114394	hsa_circ_0114394	27.452	0	0	0	0	0	0
G9606_5262	9578	CDC42BPB	27.44	0	1.24	0.32	1.07	4.98	0.9
G9606_7306	9991	PTBP3	27.41	0	0.06	0.07	27.74	0.72	55.73
G9606_30809	400110	ANKRD20A19P	27.41	0	0.22	0	0	0	2.21
G9606_21743	1050	CEBPA	27.37	0	0	300.42	0	0	0.58
C9606_11165	hsa_circ_0095904	hsa_circ_0095904	27.369	0	0	0	0	0	0
C9606_1499	hsa_circ_0020010	hsa_circ_0020010	27.369	0	0	0	22.681	0	0
C9606_69607	hsa_circ_0075109	hsa_circ_0075109	27.369	0	0	0	9.45	0	0
C9606_54524	hsa_circ_0118100	hsa_circ_0118100	27.369	0	23.114	0	4.684	0	0
G9606_21806	5935	RBM3	27.33	1.19	4.4	0.11	0.01	524.29	10.7
G9606_8506	51073	MRPL4	27.3	0	0	0	0	0	151.78
G9606_30516	441108	C5orf56	27.29	0	11.19	0.27	0.42	0.13	4.81
C9606_12487	hsa_circ_0068606	hsa_circ_0068606	27.286	0	0	0	0	0	0
G9606_30422	114908	TMEM123	27.27	0	0	0	4.22	0	0
G9606_1563	1456	CSNK1G3	27.27	0	0.79	0	7.06	0	0
G9606_8971	5062	PAK2	27.26	0	0.03	0	4.93	0.37	0.47
C9606_34528	hsa_circ_0078957	hsa_circ_0078957	27.203	0	0	0	9.532	6.788	0
C9606_72583	hsa_circ_0078851	hsa_circ_0078851	27.203	0	0	0	9.532	6.788	0
G9606_12402	1997	ELF1	27.2	0	2.12	0	23.9	0.71	0.26
G9606_12663	101101775	TMEM220-AS1	27.16	0	0	0	0	0	8.79
G9606_33113	8263	F8A1	27.14	0	35.86	1.19	7.18	0.21	0
C9606_4476	hsa_circ_0037005	hsa_circ_0037005	27.12	0	0	0	0	0	0
G9606_7409	5878	RAB5C	27.1	0	50.35	0	9.76	0	0.31
G9606_2812	29097	CNIH4	27.1	0	0	0	2.15	0	0
G9606_22256	93621	MRFAP1	27.06	0	3.12	0	15.05	6.23	0.37
C9606_103010	hsa_circ_0066109	hsa_circ_0066109	27.037	0	0	0	0	0	0
G9606_13101	10982	MAPRE2	27.03	0	3.81	0	8.03	131.08	1.89
G9606_26752	356	FASLG	27.01	0	0	0	6.34	0	0.21
G9606_3439	55125	CEP192	26.97	17.02	0	0	0	0	0.71
G9606_765	8880	FUBP1	26.92	0	7.22	0	3.33	11.47	0
G9606_6068	7697	ZNF138	26.89	0	5.38	5.83	0.38	0.78	11.49
C9606_58613	hsa_circ_0091426	hsa_circ_0091426	26.871	0	0	0	0	0	0
G9606_30500	6732	SRPK1	26.86	0	0.05	0	10.33	0	0.44
G9606_18315	10421	CD2BP2	26.83	0.34	0.11	0	0.16	0.29	4.24
G9606_53051	BGIG9606_52432	BGIG9606_52432	26.81	0	0	0	0	0	0
G9606_17146	10475	TRIM38	26.8	3.81	0.04	1.03	1.54	4.05	4.84
C9606_85434	hsa_circ_0036027	hsa_circ_0036027	26.788	0	0	0	0	0	0
C9606_114725	hsa_circ_0047382	hsa_circ_0047382	26.705	0	0	0	0	0	0
G9606_1833	5775	PTPN4	26.68	0.07	0	0.27	1.14	0.17	0.25
C9606_131797	hsa_circ_0007334	hsa_circ_0007334	26.622	0	0	0	6.985	0	0
G9606_15680	9810	RNF40	26.58	0	8.81	0	0.04	0.14	1.14
G9606_35314	161635	CSNK1A1P1	26.54	60	0	0	0.2	45.63	4.93
G9606_5388	7157	TP53	26.5	0	0	0	0.22	0	0.99
G9606_19586	5000	ORC4	26.47	79.6	143.19	516.93	9.23	76.71	300.05
G9606_10374	8675	STX16	26.47	0.15	0.05	0.77	13.86	0.48	3.61
C9606_59461	hsa_circ_0066780	hsa_circ_0066780	26.457	0	0	0	0	1095.36	0
C9606_28153	hsa_circ_0013537	hsa_circ_0013537	26.457	0	0	0	15.203	0	0
C9606_6135	hsa_circ_0068420	hsa_circ_0068420	26.457	0	0	0	6.328	0	0
C9606_114969	hsa_circ_0089075	hsa_circ_0089075	26.457	0	88.531	0	0	0	0
G9606_26626	1398	CRK	26.44	0.2	0.07	0	0.81	0	0.86
G9606_24073	102725201	LOC102725201	26.42	1.44	2.16	0.58	0	0	3.94
G9606_1511	101929147	LOC101929147	26.37	549.07	377.61	2308.45	8.17	244.05	713.76
G9606_18410	79039	DDX54	26.32	0	0	0	0.34	0	0.61
G9606_2423	7416	VDAC1	26.3	0.16	2.75	0	14.97	0	5.27
C9606_6013	hsa_circ_0058364	hsa_circ_0058364	26.291	0	0	0	0	0	0
C9606_63986	hsa_circ_0065306	hsa_circ_0065306	26.291	0	0	0	0.986	0	0
C9606_94841	hsa_circ_0037378	hsa_circ_0037378	26.291	0	0	0	17.339	32.002	21.499
G9606_11261	1857	DVL3	26.24	0.14	0	0	0	0.07	9.63
G9606_4736	10726	NUDC	26.22	0.89	14.96	4.44	5.17	1.02	4.64
C9606_126883	hsa_circ_0025590	hsa_circ_0025590	26.208	0	0	0	0	0	0
C9606_13577	hsa_circ_0001069	hsa_circ_0001069	26.208	0	0	0	0	0	0
C9606_132026	hsa_circ_0092040	hsa_circ_0092040	26.208	0	0	0	29.83	51.398	0
G9606_4926	4026	LPP	26.19	1.66	13.45	3.44	3.89	1.18	33.36
C9606_107075	hsa_circ_0064383	hsa_circ_0064383	26.125	21.104	0	0	25.968	0	0
G9606_27902	6672	SP100	26.1	12.38	4.41	9.32	65.03	37.44	10.01
G9606_11950	3059	HCLS1	26.07	0	1.9	0	22.54	0	0.94
G9606_10777	51742	ARID4B	26.06	10.49	19.26	8.81	1.44	2.39	34.59
G9606_8486	1476	CSTB	26.05	0	0	0	10.6	32.01	0
C9606_776	hsa_circ_0023612	hsa_circ_0023612	26.042	0	0	0	19.229	0	0
C9606_64124	hsa_circ_0000117	hsa_circ_0000117	26.042	0	0	0	0	0	0
G9606_14366	100505933	ADD3-AS1	26.03	0	1.6	0.08	0	2.84	16.95
G9606_796	6872	TAF1	26.01	0	42.98	2.64	2.43	1.72	0.31
G9606_9578	55796	MBNL3	26	0	1.78	0	38.25	0	0.62
G9606_1785	54815	GATAD2A	25.98	0	0	0	1.72	0	0.21
C9606_26025	hsa_circ_0006182	hsa_circ_0006182	25.959	0	0	0	0	0	0
G9606_28396	51621	KLF13	25.94	0.09	0	0	6.8	0.16	0.11
G9606_2043	9551	ATP5MF	25.92	0	0	0	7.01	0	0
C9606_71602	hsa_circ_0128848	hsa_circ_0128848	25.793	0	0	0	0	0	0
C9606_119552	hsa_circ_0087860	hsa_circ_0087860	25.793	0	0	0	2.301	0	0
G9606_19758	55082	ARGLU1	25.75	0	0	0	1.03	0.1	0
G9606_29454	90271	OLMALINC	25.74	487.74	290.08	1789.29	17.16	139.95	664.16
G9606_24166	123103	KLHL33	25.74	0	2.34	1.32	0.06	4.07	5.92
C9606_49767	hsa_circ_0093336	hsa_circ_0093336	25.71	0	3.053	0	7.725	0	0
C9606_81639	hsa_circ_0072987	hsa_circ_0072987	25.71	0	0	0	3.287	0	45.803
G9606_13779	102723356	ZFPM2-AS1	25.71	216.24	133.24	892.55	12.01	45.9	220.02
G9606_12079	546	ATRX	25.68	0	4.29	0	1.8	0.12	2.73
G9606_13121	11329	STK38	25.63	0.24	25.88	0.16	15.97	0.29	0.85
C9606_16743	hsa_circ_0025188	hsa_circ_0025188	25.627	0	32.054	0	33.117	0	0
C9606_94225	hsa_circ_0066895	hsa_circ_0066895	25.627	0	0	0	0	0	0
G9606_5265	6294	SAFB	25.6	0.25	0	0	7.79	2.09	0
G9606_7075	26052	DNM3	25.56	1.63	5.72	16.19	6.55	4.35	13.15
C9606_72103	hsa_circ_0121298	hsa_circ_0121298	25.544	0	0	0	0	0	0
G9606_32858	103021294	ABALON	25.5	0	0	0	0.27	0	0.2
G9606_6606	29994	BAZ2B	25.49	2.69	5.53	0.67	0.92	3.7	6.59
G9606_2930	7518	XRCC4	25.49	14.59	0	0	0.05	0	1.98
G9606_17601	3603	IL16	25.48	0	0.24	0	1.49	0	0.31
C9606_132230	hsa_circ_0017583	hsa_circ_0017583	25.461	0	34.453	0	90.065	0	0
C9606_131139	hsa_circ_0065451	hsa_circ_0065451	25.461	0	0	0	10.19	0	0
G9606_4284	51535	PPHLN1	25.46	0.39	11.93	0.69	0.52	0.74	16.53
G9606_8067	3895	KTN1	25.44	0	2.38	0	1.7	0.08	2.67
G9606_19068	26156	RSL1D1	25.42	0	0	0.19	1.32	13.54	0.43
G9606_4710	170622	COMMD6	25.4	0.78	0	0	7.86	0	2.39
G9606_18602	112267929	LOC112267929	25.4	5.6	4.38	49.15	0.7	11.17	3.87
C9606_83630	hsa_circ_0089342	hsa_circ_0089342	25.378	0	44.483	0	13.97	0	0
C9606_100855	hsa_circ_0026646	hsa_circ_0026646	25.378	0	0	0	12.984	0	0
C9606_30398	hsa_circ_0026894	hsa_circ_0026894	25.378	0	2.181	0	36.568	26.184	0
G9606_9176	7133	TNFRSF1B	25.36	0	0.09	0	0	0.2	6.51
G9606_20309	2932	GSK3B	25.33	0.09	2.47	0.07	2.26	0	4.09
G9606_67369	BGIG9606_68658	BGIG9606_68658	25.32	0	0	0	0	0	0
G9606_8490	6283	S100A12	25.32	0	0	0	363.23	374.77	0
G9606_30714	57606	SLAIN2	25.3	33.39	45.67	0	2.41	3.49	0.38
C9606_61338	hsa_circ_0089350	hsa_circ_0089350	25.295	0	34.235	0	11.669	0	45.803
G9606_10191	51099	ABHD5	25.25	0	0	0.29	7.81	0	0
G9606_6700	984	CDK11B	25.24	0	0.89	0	0	0	1.17
G9606_7272	1121	CHM	25.24	0.22	1	1.03	0.19	0.57	11.81
C9606_126454	hsa_circ_0118533	hsa_circ_0118533	25.213	0	0	0	0	0	0
G9606_32827	595	CCND1	25.2	0.14	1.39	0	0.88	139.02	4.26
G9606_20234	5096	PCCB	25.19	0	5.92	0	0	0	40.46
G9606_18652	26097	CHTOP	25.15	0.34	0	0	0	0	0.53
G9606_16874	689	BTF3	25.14	0	1.31	0	4.45	0	12.75
G9606_24498	9879	DDX46	25.1	0	0	0	2.11	0	2.33
C9606_111219	hsa_circ_0065357	hsa_circ_0065357	25.047	0	0	0	0	0	0
G9606_5533	9840	TESPA1	25.03	0	0	0.12	0.82	0.09	3.42
G9606_6081	23037	PDZD2	25.02	7.76	11.42	0.4	6.85	3.39	161.83
G9606_7815	60436	TGIF2	24.98	0.19	0	0	1.65	0	0.92
C9606_123183	hsa_circ_0108943	hsa_circ_0108943	24.964	0	67.161	0	23.174	35.882	0
G9606_32880	79762	C1orf115	24.94	0.83	1.36	0.34	9.41	27.61	0.26
G9606_1048	130540	ALS2CR12	24.91	0	0	0	0.47	0.27	0
G9606_25969	654483	BOLA2B	24.91	0.31	0	0	0.18	0.19	0.2
C9606_87078	hsa_circ_0015286	hsa_circ_0015286	24.881	0	20.279	0	0	0	0
C9606_86920	hsa_circ_0009344	hsa_circ_0009344	24.881	0	0	0	1.15	0	0
C9606_76366	hsa_circ_0063464	hsa_circ_0063464	24.881	0	0	0	6.328	34.427	0
C9606_44413	hsa_circ_0029354	hsa_circ_0029354	24.881	0	59.747	0	123.429	10.667	0
G9606_416	9847	C2CD5	24.84	0	0.45	0	1.14	0	1.48
G9606_10978	5906	RAP1A	24.83	0.46	0.06	0	86.31	9.74	0.98
G9606_15272	102724852	LOC102724852	24.81	58.72	31.02	0	0.6	35.7	1.41
C9606_117904	hsa_circ_0065452	hsa_circ_0065452	24.798	0	0	0	4.931	0	0
[truncated: 50,363 more rows]
